# Supplementary material for: Investigation of the Potential Effects of Host Genetics and Probiotic Treatment on the Gut Bacterial Community Composition of Aquaculture-raised Pacific Whiteleg Shrimp, Litopenaeus vannamei
Source: Microorganisms. 2019 Jul 26;7(8):217. doi: 10.3390/microorganisms7080217 (PMC6722567; doi:10.3390/microorganisms7080217)
Supplement: Supplementary file 1 [file microorganisms-07-00217-s001.zip]

Archive with 5 entries (5 files):
- Landsman et al Table 1 Proximate analysis 06272019.docx
- Landsman et al Table 2 Taxonomy 06182019.docx
- Landsman et al Table 3 OTUs 06182019.docx
- Landsman et al Supplementary data file 06272019.docx
- Landsman et al Supplementary Table OTUs 06.28.2019.xlsx
