# Supplementary material for: Investigation of the Potential Effects of Host Genetics and Probiotic Treatment on the Gut Bacterial Community Composition of Aquaculture-raised Pacific Whiteleg Shrimp, Litopenaeus vannamei
Source: Microorganisms. 2019 Jul 26;7(8):217. doi: 10.3390/microorganisms7080217 (PMC6722567; doi:10.3390/microorganisms7080217)
Supplement: Supplementary file 1 [file microorganisms-07-00217-s001.zip › Landsman et al Supplementary Table OTUs 06.28.2019.xlsx]

## Sheet: Table title
Table S11. Operational Taxonomic Unit (OTU) table (relative abundance, scale 0 - 1) for each OTU identified from the gut of Whiteleg Shrimp in this study (2 genetic lines, + / - probiotic).

## Sheet: OTU table
reps	SIS_ST1_43+	SIS_ST2_43+	SIS_ST3_43+	SIS_STA_43	SIS_STB_43	SIS_STC_43	SIS_ST1_57+	SIS_ST2_57+	SIS_ST3_57+	SIS_STA_57	SIS_STB_57	SIS_STC_57	SIS_ST1_71+	SIS_ST2_71+	SIS_ST3_71+	SIS_STA_71	SIS_STB_71	SIS_STC_71	OI_ST1_43+	OI_ST2_43+	OI_ST3_43+	OI_STA_43	OI_STB_43	OI_STC_43	OI_ST1_57+	OI_ST2_57+	OI_ST3_57+	OI_STA_57	OI_STB_57	OI_STC_57	OI_ST1_71+	OI_ST2_71+	OI_ST3_71+	OI_STA_71	OI_STB_71	OI_STC_71
>SD_Shr-00010	0.343166	0.02494	0.0405887	0.255937	0.0620222	0.594802	0.484635	0.627858	0.64808	0.427621	0.180448	0.0315672	0.65199	0.403291	0.445039	0.197236	0.159449	0.0867924	0.351769	0.470478	0.175086	0.563643	0.273808	0.568632	0.53223	0.215625	0.727045	0.207474	0.801527	0.1349	0.242382	0.645875	0.555028	0.289609	0.407675	0.342556
>SD_Shr-00003	0.00427225	0.00274515	0.00527126	0.0035835	0.00181528	0.00600706	0.00434141	0.00605101	0.00529045	0.00439954	0.00327294	0.00229908	0.00528484	0.00337399	0.010587	0.00390623	0.0049689	0.00250765	0.00627892	0.00513371	0.00284768	0.0200503	0.0034722	0.0560281	0.0251544	0.0532711	0.00597252	0.69046	0.00702194	0.772575	0.400459	0.0313141	0.21129	0.585567	0.00759155	0.490985
>SD_Shr-00004	0.0607352	0.00408853	0.00685264	0.0443222	0.00416002	0.0226933	0.165441	0.0330175	0.0251296	0.0843847	0.0144009	0.117744	0.157966	0.321422	0.258131	0.376696	0.481984	0.13597	0.0309461	0.0253308	0.00992095	0.0154674	0.0212584	0.022622	0.0501027	0.0402029	0.0259659	0.016037	0.0665507	0.00843277	0.0429124	0.0434286	0.0945347	0.0238575	0.119981	0.0250563
>SD_Shr-00097	0.0201489	0.00414693	0.00790689	0.0744991	0.00181528	0.00872821	0.183341	0.00624832	0.0542271	0.147709	0.326312	0.729145	0.0195467	0.00565639	0.0381132	0.225089	0.117923	0.427345	0.150918	0.0266142	0.00215873	0.00234875	0.00212584	0.00381088	0.0109278	0.0575364	0.00538983	0.00446868	0.0103357	0.00559802	0.00270314	0.0109337	0.00444417	0.00187589	0.0506976	0.0164656
>SD_Shr-00006	0.124761	0.349335	0.290973	0.109202	0.377806	0.0624324	0.00641193	0.0519597	0.0251296	0.00576989	0.0793142	0.00539897	0.00456089	0.0120074	0.0133781	0.00441574	0.0104702	0.0133045	0.108909	0.149958	0.0725699	0.0367207	0.0190617	0.0217301	0.0287283	0.081767	0.025711	0.0030565	0.00410271	0.0045737	0.0136283	0.0146949	0.00395038	0.00197209	0.0772244	0.00835212
>SD_Shr-00098	0.0222273	0.0869104	0.0137053	0.00924166	0.00635349	0.011552	0.00320597	0.0042094	0.0304201	0.166389	0.0218196	0.00477899	0.00180988	0.00704568	0.00365733	0.00203803	0.0081632	0.0146976	0.0706378	0.119697	0.563657	0.157996	0.461165	0.14303	0.0231613	0.0793168	0.0229796	0.00239877	0.00615406	0.00388288	0.0135157	0.00297396	0.00499284	0.00177969	0.00741703	0.00608511
>SD_Shr-00002	0.0394895	0.0733599	0.0869758	0.10147	0.0848645	0.0270061	0.0126235	0.0240725	0.0304201	0.0187521	0.0588038	0.0146728	0.00550203	0.00654951	0.0129932	0.00662361	0.0154391	0.0351071	0.0356553	0.0218858	0.013871	0.0128322	0.00708612	0.0124056	0.0175256	0.0464647	0.0102698	0.00976919	0.00311648	0.00393053	0.00602576	0.00975285	0.00203005	0.00182779	0.0129144	0.00572717
>SD_Shr-00099	0.00513825	0.0105134	0.021085	0.00961887	0.0117993	0.00672585	0.00407425	0.00730067	0.00661306	0.00476016	0.0190921	0.00266074	0.012452	0.00267934	0.00461979	0.0196444	0.00603367	0.107481	0.0278066	0.00736283	0.00225059	0.00326533	0.00184239	0.00535145	0.0716833	0.123876	0.00218507	0.00506837	0.00090733	0.000666998	0.00596944	0.0345942	0.00186546	0.00240499	0.0148341	0.00692032
>SD_Shr-00001	0.0161653	0.0647155	0.0648365	0.0458311	0.0897809	0.0483645	0.00240448	0.0140094	0.0119035	0.00375043	0.0326203	0.00343571	0.00318538	0.00337399	0.00384982	0.00226448	0.0061224	0.007105	0.0103154	0.00574165	0.00468489	0.00372363	0.00212584	0.00437846	0.00694153	0.0358468	0.00422446	0.0015476	0.00145962	0.00169132	0.00247788	0.00354252	0.000877861	0.000673397	0.00689348	0.00167042
>SD_Shr-00086	0.00865997	0.000759298	0.00263563	0.0035835	0.000832005	0.00549364	0.00881641	0.00703758	0.00793567	0.00836634	0.00174557	0.0010333	0.0138999	0.0103204	0.0129932	0.0128509	0.00745336	0.00703534	0.0130063	0.00837606	0.00528199	0.00549951	0.0309663	0.0102164	0.0169758	0.0133405	0.0122364	0.00292109	0.0195668	0.00373996	0.0174578	0.0369996	0.0230987	0.0151033	0.0313261	0.00990322
>SD_Shr-00096	0.00132786	0.0136674	0.000527126	0.0662004	0.0217078	0.00195101	0.00307239	0.0203235	0.00396783	0.00238008	0.0184375	0.00216992	0.000941136	0.032946	0.0107795	0.000226448	0.0314993	0.0040401	0.00149498	0.0030397	0.0148814	0.0622132	0.00453512	0.00486496	0.000549824	0.00108902	0.00105612	0.00011607	0.000315593	0.000119107	0.0018021	0.000349878	0.000384064	4.80998e-05	0.00157067	0.000477264
>SD_Shr-00040	0.0853296	0.0140762	0.145487	0.00226326	0.016867	0.0106792	0.000534328	0.010655	0	0.000216371	0.00207286	0.000413318	0.000796346	0.00039694	0.000481228	0.000735956	0.00195207	0.00264696	0.000373745	0.000270195	0.000137791	0.000229146	0.000141722	0.000243248	0.0252232	9.07514e-05	0.00193014	0.000193449	0.000157796	0.000119107	0.00574418	0.000656021	0.000219465	0.0011544	0.000261778	0.000238632
>SD_Shr-00100	0.0154725	0.00297878	0.00263563	0.0111277	0.0108161	0.0232581	0.00694626	0.0161141	0.00925828	0.00771723	0.00938242	0.000697475	0.0073843	0.00605333	0.00741091	0.00288721	0.00488017	0.00417941	0.0155478	0.0167521	0.00734885	0.0127176	0.00651923	0.0143516	0.00845354	0.0102549	0.01464	0.00311453	0.00714029	0.00252507	0.00748996	0.0116334	0.00482824	0.00264549	0.0116927	0.0059658
>SD_Shr-00023	0.00323305	0.00128497	0.00263563	0.0037721	0.0014371	0.00636646	0.0122228	0.0215074	0.0105809	0.0133429	0.015601	0.00284156	0.027293	0.0523961	0.0655432	0.0227014	0.00168588	0.0101002	0.000224247	6.75489e-05	9.18607e-05	5.72866e-05	0.000283445	0.000243248	0.000412368	0.0234139	0.000145671	0.000444934	0.000197246	0.000190571	0.00112631	0.00104963	0.000384064	0.000480998	0.00200696	0.00202837
>SD_Shr-00051	0.00438772	0.000116815	0	0.00188605	0.000378184	0.00215638	0.0138257	0.0025651	0.00264522	0.00685175	0.00141827	0.00260907	0.0186779	0.0376101	0.0271412	0.021456	0.0220939	0.00884642	0.00463444	0.00337744	0.000826746	0.00154674	0.00276359	0.00259464	0.00453605	0.00490058	0.00276775	0.00191515	0.00859991	0.000905212	0.00839101	0.00756611	0.0149236	0.00447328	0.0247816	0.00334085
>SD_Shr-00009	0.00796717	0.0453827	0.0532397	0.0120707	0.0635349	0.0161729	0.00066791	0.00552483	0.00264522	0.000649113	0.00905512	0.000878302	0.00101353	0.00129005	0.00144368	0.000735956	0.00266191	0.00153245	0.00224247	0.00385028	0.00169942	0.000916585	0.000850334	0.00227031	0.00144329	0.00907514	0.00309551	0.000348209	0.000670635	0.0016675	0.000788417	0.00161819	0.000274332	9.61996e-05	0.002356	0.000477264
>SD_Shr-00101	0.0010392	0.0023363	0.0532397	0.0729902	0.0157325	0.00831747	0.00460858	0.025651	0.00132261	0.000432742	0.0132008	0.000154994	0.00173748	0.000893115	0.000673719	0.00101902	0.00425906	0.000139314	0.0103901	0.00682243	0.00326105	0.0089367	0.00141722	0.000729744	0.00790372	0.000363006	0.000145671	0.000290174	0.000236695	0.000214392	0.000337893	0.00148698	0.00060353	0.000144299	0.00183244	0.00262495
>SD_Shr-00094	0.00173199	0.0434552	0.00263563	0.022444	0.0232205	0.00154027	0.000935074	0.00111812	0.00793567	0.00100973	0.0150555	0.00185993	0.000217185	0.000496175	0.00202116	0.00084918	0.00212953	0.0030649	0.00186873	0.00412048	0.000229652	0.000458293	0.000566889	0.000810826	0.000824736	0.00435607	0.000473431	0.000290174	0.000394491	0.000404963	0.000337893	0.00170566	0.000109733	0.000144299	0.0149213	0.00548853
>SD_Shr-00016	0.000230932	5.84075e-05	0.000527126	0	0	0.000256712	6.6791e-05	0.000263087	0	0	0	7.74972e-05	0.00028958	9.9235e-05	0.000577473	0.00028306	8.87304e-05	6.96568e-05	7.4749e-05	0.000135098	9.18607e-05	0.000515579	0.000354306	8.10826e-05	0.0597246	0.0200561	0.0505843	0.00551331	0.00149907	0.00140546	0.00275946	0.00227421	0.00104246	0.00226069	0.00497377	0.00107384
>SD_Shr-00028	0.00323305	0.0458499	0.0152867	0.00641258	0.0288933	0.00693122	0.000534328	0.00434094	0.00264522	0.000504865	0.00676407	0.000361654	0.000434371	0.00099235	0.000962456	0.000339672	0.000887304	0.00160211	0.00343846	0.00175627	0.00229652	0.000802012	0.000496028	0.00145949	0.000756008	0.00526358	0.0026585	0.000232139	0.000236695	0.000428785	0.000506839	0.000743491	0.000274332	9.61996e-05	0.000959851	0.00107384
>SD_Shr-00082	0.000519598	0.00023363	0.000527126	0.000188605	0.000151274	0.000564766	0.000534328	0.000657718	0.00132261	0.00187521	0.000763685	0.000154994	0.00123072	0.00158776	0.000673719	0.00503847	0.000798574	0.00383113	0.00672741	0.00135098	0.00234245	0.000687439	0.0486108	0.00348655	0.00838482	0.0129775	0.00316835	0.000425589	0.00276144	0.00131018	0.00202736	0.00485456	0.00268845	0.00153919	0.00392666	0.00131248
>SD_Shr-00102	0.000173199	5.84075e-05	0	0.00037721	0.00022691	0.000154027	0	0.000197315	0	0	0.000327294	2.58324e-05	7.23951e-05	9.9235e-05	0	0.000226448	0	0.000278627	0.000971737	6.75489e-05	9.18607e-05	0	0.000566889	0.000162165	0.000206184	9.07514e-05	0.000145671	0	3.94491e-05	9.52855e-05	0.0979889	0.000131204	0.000109733	0.000192399	0.0180627	0.000238632
>SD_Shr-00103	0.0012124	0.000116815	0	0.00245187	0.000151274	0.000513424	0.011488	0.000263087	0.00264522	0.00836634	0.00840054	0.0136912	0.00209946	0.000297705	0.00202116	0.00956743	0.0040816	0.0114237	0.0077739	0.00195892	4.59303e-05	5.72866e-05	0.000141722	8.10826e-05	0.000756008	0.00272254	0.000437013	0.000386899	0.00138072	0.000452606	0.000281577	0.000962165	0.000384064	0.000144299	0.00436296	0.00107384
>SD_Shr-00029	0.00738984	0.00753457	0.025302	0.00169745	0.00158837	0.00261846	0.000333955	0.00249933	0.00132261	0.000649113	0.00185466	0.00144661	0.00014479	0.00109158	0.000288737	0.000169836	0.00133096	0.00111451	0.000896988	0.000472842	0.000275582	0.000286433	7.08612e-05	0.000162165	0.00742262	0.00562659	0.00243999	9.67247e-05	7.88982e-05	0.000238214	0.00213999	0.000437348	0.000438931	0.000144299	0.000872592	0
>SD_Shr-00105	0.00588878	0.000759298	0	0.00150884	0.000529458	0.0016943	0.000935074	0.000526175	0.00793567	0.00108185	0.00349113	0.00123996	0.00195467	0	0.000384982	0.00101902	0.00124223	0.00285593	0.000373745	0.00168872	0.000137791	0.000114573	0.000212584	0.00162165	0.00398622	0.0108902	0.00273133	1.93449e-05	0.000473389	0.0037876	0.000675786	0.00625407	0.000493797	0.000192399	0.00811511	0.00214769
>SD_Shr-00087	0.000750531	5.84075e-05	0	0.000188605	7.56368e-05	0.000564766	0.000333955	0.000920805	0	0.000937607	0.000109098	2.58324e-05	0.00108593	0.000496175	0.000769964	0.000792568	0.000621113	0.000278627	0.000672741	0.000743037	0.000459303	0.000630152	0.00134636	0.000972991	0.000756008	0.000363006	0.000546267	0.000193449	0.000631186	0.000190571	0.00962995	0.0202929	0.00762642	0.00505048	0.0123035	0.00190906
>SD_Shr-00104	0.000346399	0.000584075	0	0	0.00022691	0.000359397	6.6791e-05	0.000197315	0	0	0.000218196	5.16648e-05	0	0	0.000481228	0	8.87304e-05	6.96568e-05	0.000373745	0.00790322	0.0384437	0	0.00758215	0.0121624	0.000206184	0.000272254	0.000509849	3.86899e-05	0.000157796	0.000929034	0.000225262	0.000131204	0.000164599	0	0.000174518	0.000357948
>SD_Shr-00106	0.0010392	0	0.000527126	0.000754421	0.000605094	0.00261846	0.00187015	0.00519597	0.00264522	0.00302919	0.00109098	7.74972e-05	0.00333017	0.00168699	0.00356109	0.00158514	0.000709843	0.000348284	0.00194347	0.00243176	0.000826746	0.00406735	0.00170067	0.0037298	0.00536078	0.00235954	0.00291342	0.000851177	0.00323483	0.000333499	0.000675786	0.00279902	0.00203005	0.00240499	0.00139615	0.00190906
>SD_Shr-00088	0.00669704	0.0115647	0.00790689	0.00490374	0.00416002	0.00626377	0.000267164	0.00414362	0.00132261	0.00115398	0.0105825	0.00116246	0.00028958	0.00138929	0.00125119	0.000113224	0.00541256	0.000417941	0	0.000202647	0.000413373	0.00017186	7.08612e-05	0	0	0.000181503	0.000218507	3.86899e-05	3.94491e-05	4.76427e-05	0.000394208	0.000306143	0	0.000240499	0.000261778	0
>SD_Shr-00108	0.00629291	0.00397171	0.00421701	0.00188605	0.00680731	0.00313189	0.000267164	0.00315705	0	0.000144247	0.00240015	0.000206659	0.000217185	0.000893115	0.000577473	0.000226448	0.000266191	0.000835882	0.00433544	0.00803831	0.00248024	0.00326533	0.000850334	0.000405413	0.0012371	0.00154277	0.00214865	0.00011607	0.000236695	0.000381142	0.000675786	0.000699756	0.000109733	0.000192399	0.00462474	0.00143179
>SD_Shr-00107	0.00138559	0.000350445	0	0.00188605	0.000378184	0.00118088	0.00587761	0.000986577	0.00132261	0.00447167	0.00294564	0.00495982	0.00188227	0.00168699	0.00230989	0.00407607	0.00417033	0.00487598	0.00358795	0.00182382	0.000459303	0.000687439	0.000566889	0.000891909	0.000549824	0.00163353	0.00152955	0.000425589	0.00220915	0.000571713	0.00061947	0.00153072	0.00148139	0.000577198	0.00270504	0.00143179
>SD_Shr-00089	0.0160498	0.00987087	0.00527126	0.00433792	0.000151274	0.00554498	0.000467537	0.00315705	0.00132261	0.000288495	0.00109098	0.0010333	0.00028958	0.00138929	0.000769964	0.00028306	0.00310557	0.00229868	0.000298996	6.75489e-05	0.000137791	0.000343719	0.000141722	0	6.8728e-05	9.07514e-05	0.000218507	3.86899e-05	7.88982e-05	4.76427e-05	0.00202736	0.000306143	0.000384064	0.000144299	0.000872592	0.000119316
>SD_Shr-00110	0.000577331	0.00105134	0	0.000943026	0.000378184	0.000718794	0	0.000591946	0.00264522	0.00591414	0.000218196	0.00010333	0	0.00039694	0.000192491	0	0.000177461	0.000348284	0.00216772	0.00418803	0.00858897	0.00607238	0.0119047	0.0055947	0.00130583	0.00154277	0.00116537	9.67247e-05	0.000512839	0.000214392	0.000394208	0.000437348	0.000713262	4.80998e-05	0.000698074	0.000238632
>SD_Shr-00111	0.00409905	0.00356286	0.0021085	0.00282908	0.00317675	0.00195101	0.000267164	0.00249933	0.00132261	0.000216371	0.00185466	0.000284156	0.000217185	0.00218317	0.00153993	0.000226448	0.000976035	0.000417941	0.00276571	0.00540391	0.00206687	0.00194774	0.000566889	0.00105407	0.00103092	0.00235954	0.00152955	0.000174104	7.88982e-05	0.000214392	0.00112631	0.00083096	0.000438931	9.61996e-05	0.00541007	0.00059658
>SD_Shr-00112	0.00282892	0.000642483	0	0.00150884	0.00105892	0.00333726	0.000868283	0.0030255	0.00264522	0.000576989	0.00152737	0.000284156	0.000723951	0.00248087	0.000962456	0.000735956	0.000976035	0.000766225	0.00224247	0.00182382	0.00137791	0.00143216	0.00141722	0.00162165	0.00116838	0.00154277	0.00171164	0.000174104	0.000986228	0.00052407	0.00247788	0.00139951	0.000658396	0.000673397	0.00401392	0.00059658
>SD_Shr-00092	0.000750531	5.84075e-05	0	0	7.56368e-05	0.000564766	0.000801492	0.000591946	0.00132261	0.00108185	0.000436392	0.00010333	0.000941136	0.000496175	0.00115495	0.00124546	0.000532383	0.000766225	0.00224247	0.00114833	0.000918607	0.000458293	0.0082199	0.0023514	0.00288658	0.00235954	0.00218507	0.000212794	0.00264309	0.000714641	0.0014642	0.00332384	0.00197519	0.000913896	0.002356	0.00119316
>SD_Shr-00113	0.00242479	0.00280356	0.00105425	0.00226326	0.00393311	0.00184833	0.000534328	0.00177584	0	0.000432742	0.00163647	0.000180827	0.000506766	0.00039694	0.000288737	0.000113224	0.000621113	0.000278627	0.0039617	0.00324235	0.00142384	0.00154674	0.00269272	0.00348655	0.00151202	0.00254104	0.00149313	0.000174104	0.000315593	0.000309678	0.000901048	0.0011371	0.000274332	0.000144299	0.00209422	0.000119316
>SD_Shr-00093	0.000115466	0.000175223	0	0	0	0.00020537	0.000400746	0.000131544	0	0.000432742	0	2.58324e-05	0.000506766	0.00059541	0.000192491	0.000226448	0.000532383	0	0.000597992	0.000270195	0.000229652	0.00017186	0.000212584	0.000486496	0.000274912	9.07514e-05	0.000109253	9.67247e-05	0.000355042	0.000142928	0.00878521	0.0104963	0.00416984	0.00283789	0.0125653	0.00167042
>SD_Shr-00091	0.000865997	0	0	0.000565816	0.00022691	0.000564766	0.000868283	0.000789262	0	0.00144247	0.000545489	0.00010333	0.000723951	0.00129005	0.00086621	0.00124546	0.000621113	0.000557255	0.00291521	0.00128343	0.000597094	0.000343719	0.00609406	0.00259464	0.00144329	0.00117977	0.00200298	0.000290174	0.00228805	0.000619356	0.00129526	0.00362998	0.00115219	0.000817696	0.00261778	0.000954528
>SD_Shr-00118	0.0133364	0.00379649	0.0115968	0.00169745	0.00302547	0.00184833	0.000200373	0.000855034	0	7.21236e-05	0.00207286	7.74972e-05	0.000217185	0.00039694	0.000288737	0.000339672	0.00124223	0.000487598	7.4749e-05	0.000270195	4.59303e-05	0.000114573	7.08612e-05	0	0	0	7.28356e-05	9.67247e-05	0	0	0.000112631	0.000306143	0.000274332	0	8.72592e-05	0
>SD_Shr-00115	0.000230932	0	0	0.00037721	7.56368e-05	0.000359397	0.000133582	0.000197315	0	0.000865484	0	2.58324e-05	0.000579161	0.000496175	0.000384982	0.000962405	0.000443652	0.000348284	0.00239197	0.000945684	0.0010564	0.000401006	0.0109835	0.00145949	0.00357386	0.00435607	0.00185731	0.000174104	0.00169631	0.00052407	0.00112631	0.00258035	0.000877861	0.0011063	0.0019197	0.000238632
>SD_Shr-00116	0.00254026	0.00023363	0	0.00113163	0.000529458	0.0013349	0.00166977	0.00118389	0	0.00108185	0.00109098	0.00131745	0.00108593	0.0019847	0.00202116	0.00254754	0.00532383	0.00320422	0.00142023	0.00128343	0.000137791	0.000515579	0.000212584	0.000648661	0.000756008	0.00154277	0.000764774	0.000386899	0.000710084	9.52855e-05	0.000563155	0.0010059	0.000877861	0.000192399	0.00218148	0.000715896
>SD_Shr-00117	0.000519598	0.000116815	0.000527126	0.000565816	0.000605094	0.00102685	0.000601119	0.00131544	0	0.00360618	0.000545489	0.00010333	0.000579161	0.00168699	0.000481228	0.000339672	0.000621113	0.000278627	0.00164448	0.00263441	0.00413373	0.00475478	0.00361392	0.0023514	0.000893464	0.000816763	0.00112895	0.000270829	0.000788982	9.52855e-05	0.000337893	0.000787226	0.000713262	0.000384798	0.000785333	0.00059658
>SD_Shr-00012	0.00144333	0.00110974	0	0.000943026	0	0.000564766	0.000601119	0.000855034	0.00396783	0.000144247	0.00698227	0.000180827	0.000868741	0.00109158	0.000481228	0.000962405	0.000177461	0.000696568	0.000149498	0.00135098	9.18607e-05	0	0.000283445	0.000648661	0.000893464	0.00535433	0.000109253	5.80348e-05	0.000355042	0.000381142	0.00213999	0.00188059	0.000219465	9.61996e-05	0.00253052	0.00178974
>SD_Shr-00114	0.000115466	0.000116815	0	0.00037721	0.000151274	0	0.00333955	6.57718e-05	0.00132261	0.00158672	0.00174557	0.0074914	0.000506766	0.00019847	0.00115495	0.00447235	0.00372668	0.00571186	0.00149498	0.000472842	4.59303e-05	0	0	8.10826e-05	0.00034364	0.00063526	0.000254925	9.67247e-05	0.000118347	2.38214e-05	0.000112631	0.000131204	5.48663e-05	0	0.0019197	0.000119316
>SD_Shr-00109	0	5.84075e-05	0	0.000188605	7.56368e-05	5.13424e-05	0.000133582	6.57718e-05	0	0	0	5.16648e-05	0	0	0.000288737	5.6612e-05	0	6.96568e-05	0.000149498	0	0	0.000229146	0.000283445	0.00105407	0.00068728	0.00108902	0.000145671	0.00578414	0.000118347	0.00655088	0.00405471	0.000743491	0.00334685	0.00591627	0.000436296	0.00501127
>SD_Shr-10124	0.00138559	0.00046726	0	0.00207466	0.000756368	0.00159161	0.000601119	0.0016443	0.00264522	0.000504865	0.000654587	7.74972e-05	0.000796346	0.000496175	0.000384982	0.000339672	0.000443652	0.000557255	0.00179398	0.00243176	0.000826746	0.00114573	0.000566889	0.00170273	0.000962192	0.00127052	0.00120179	0.000251484	0.000710084	0.000262035	0.000394208	0.00153072	0.000658396	0.000240499	0.00104711	0.000119316
>SD_Shr-00095	0.000750531	0.000350445	0	0.00169745	0.000453821	0.0016943	0.00106866	0.00131544	0	0.000937607	0.000763685	0.000129162	0.000723951	0.00129005	0.000673719	0.000509508	0.00124223	0.000139314	0.00186873	0.00135098	0.000826746	0.00108844	0.00148808	0.00227031	0.000824736	0.000453757	0.00152955	0.000348209	0.00118347	0.000333499	0.000675786	0.00104963	0.000438931	0.000480998	0.00183244	0.000477264
>SD_Shr-10017	0.000692797	0.00397171	0.00474413	0.00132024	0.00302547	0.00195101	0.000200373	0.00131544	0.00132261	0.000144247	0.00327294	0.000129162	7.23951e-05	0.00039694	9.62456e-05	0.000226448	0.000354922	0.000278627	0.000672741	0.00060794	0.000643025	0.000343719	7.08612e-05	0.000162165	0.000549824	0.00263179	0.000437013	3.86899e-05	0.000236695	0.000238214	0.000225262	0.000393613	5.48663e-05	0	0.000436296	0
>SD_Shr-10108	0.000115466	0.000175223	0	0	0	0.000102685	6.6791e-05	0	0	0	0.000654587	2.58324e-05	7.23951e-05	9.9235e-05	0	0	0	6.96568e-05	0.0161458	0.000135098	0.000183721	0.000458293	0.000283445	0.00283789	0.00034364	9.07514e-05	0.000109253	0	0.000118347	0.00109578	0.00737733	8.74695e-05	0	9.61996e-05	0.000174518	0.000119316
>SD_Shr-10063	0.000173199	0.000642483	0.000527126	0.000943026	0.00166401	0.000359397	0.000133582	0.00447248	0.00132261	0.00129823	0.00261835	0.000852469	0	0.00684721	0.000288737	0.000622732	0.00266191	0.000626912	7.4749e-05	0.000540391	0.00110233	0.000973872	0.000637751	0.000405413	0.000137456	0.000272254	0.000109253	0	0	0	5.63155e-05	4.37348e-05	0.000164599	0	0	0.000238632
>SD_Shr-10126	0.000173199	0.000116815	0	0	0	0.000154027	0.0022041	0	0.00132261	0.00375043	0.00261835	0.00147245	0.000434371	0.00019847	0.000769964	0.0042459	0.00186334	0.00369181	0.00239197	0.000878135	0	0	0	8.10826e-05	0.000412368	0.000998266	7.28356e-05	5.80348e-05	0.000394491	0	0	0.000174939	5.48663e-05	9.61996e-05	0.000174518	0.000119316
>SD_Shr-00090	0.000461865	0.000292038	0	0.00037721	0	0.000924163	0	6.57718e-05	0	0.000360618	0.000327294	0.000929966	7.23951e-05	9.9235e-05	0	0.000169836	8.87304e-05	0.00383113	0.000149498	6.75489e-05	0.000229652	0.000572866	0.000566889	0.000405413	0.000206184	0.00308555	0.00032776	0.000174104	0.00406326	0.00107196	0.00281577	0.0011371	0.000109733	0.000336699	0.00314133	0.00190906
>SD_Shr-00038	0.00178973	0.00140178	0.0021085	0.0035835	0.00378184	0.000975506	0.000133582	0.000394631	0	0.000144247	0.00120008	0.000206659	7.23951e-05	9.9235e-05	9.62456e-05	0.000339672	0.000266191	0.00174142	0.00201822	0.00101323	0.000964537	0.000515579	0.000283445	0.00032433	0.000893464	0.00217803	0.000145671	0.00015476	7.88982e-05	2.38214e-05	0.000112631	0.000349878	5.48663e-05	4.80998e-05	0.000523555	0
>SD_Shr-10127	0.000635064	0.000525668	0	0.000565816	0.00105892	0.000513424	0.0014694	0.00105235	0	0.0027407	0.00229106	0.000232492	0.000506766	0.00039694	0.000769964	0.000339672	0.000443652	0.000905539	0.00119598	0.00121588	0.000505234	0.00108844	0.000425167	0.000567578	0.000756008	0.000907514	0.000910445	0.00129611	0.000355042	9.52855e-05	5.63155e-05	0.000568552	0.000274332	4.80998e-05	0.000349037	0.000477264
>SD_Shr-10105	0.000230932	0.00110974	0.000527126	0.000565816	0.00128583	0.000256712	0.000200373	0.000131544	0	0	0.000545489	5.16648e-05	7.23951e-05	9.9235e-05	0	0	0.000177461	0.000487598	0.000298996	0.000270195	0.000826746	5.72866e-05	0.00141722	0.014757	0.000274912	0.000544509	0.000218507	5.80348e-05	3.94491e-05	0.00016675	0.000112631	0.000131204	0	4.80998e-05	0.000261778	0.000119316
>SD_Shr-10110	0.000577331	5.84075e-05	0	0.000188605	0.00022691	0.00112953	0.000801492	0.00151275	0	0.000937607	0.000109098	2.58324e-05	0.00130311	0.00059541	0.0010587	0.000169836	0	0.000208971	0.00074749	0.00108078	0.000597094	0.000859298	0.000496028	0.000972991	0.00137456	0.000816763	0.00196656	0.000425589	0.00157796	0.000309678	0.000394208	0.00157445	0.00104246	0.000480998	0.000698074	0.000238632
>SD_Shr-10099	0.000288666	0.0092868	0.00316276	0.0037721	0.00189092	0.000667451	6.6791e-05	0.000328859	0	0.000144247	0.00152737	5.16648e-05	7.23951e-05	9.9235e-05	9.62456e-05	0	0.000177461	0.000208971	0.000298996	0.000270195	0.000183721	0.000114573	0.000283445	0.000243248	0.000206184	0.000181503	7.28356e-05	0	7.88982e-05	9.52855e-05	5.63155e-05	0.000131204	0.000164599	0	0.000261778	0
>SD_Shr-10131	0.000230932	0.000175223	0	0	7.56368e-05	0.000616109	0.00126903	0.00144698	0	0.0012261	0.000654587	0.000154994	0.00333017	0.00575563	0.00384982	0.00192481	8.87304e-05	0.00104485	0	0	0	5.72866e-05	0	0	6.8728e-05	0.00127052	7.28356e-05	3.86899e-05	0	2.38214e-05	0.000112631	0.000174939	0	9.61996e-05	0.000436296	0.000238632
>SD_Shr-10111	0.00115466	0.00198586	0.00158138	0.00037721	0.000453821	0.000308054	0.000133582	0.000657718	0	0.000144247	0.000545489	0	0	0.00039694	0	5.6612e-05	0.00106477	0.000417941	0.00216772	0.000270195	0.000551164	0.0068171	7.08612e-05	0.000162165	0.000274912	0.00108902	0.000691938	5.80348e-05	0.000197246	0.000142928	0.000844732	0.000174939	0.000384064	4.80998e-05	0.000349037	0.000477264
>SD_Shr-00027	0.000461865	0.00251152	0.00263563	0	0.00854696	0.000924163	0	0.000394631	0	0.000144247	0.00327294	0.000206659	7.23951e-05	9.9235e-05	0.000192491	5.6612e-05	0.000709843	6.96568e-05	0.000149498	0.000270195	9.18607e-05	0	0	0.000243248	0.00034364	0.000272254	0.000218507	1.93449e-05	0.000118347	9.52855e-05	0.000112631	0.000131204	5.48663e-05	0	0.000436296	0.000238632
>SD_Shr-10129	0.000981463	0	0	0.000188605	7.56368e-05	0.000975506	0.00106866	0.00111812	0.00132261	0.00079336	0.000218196	0.00010333	0.0014479	0.00059541	0.000577473	0.00028306	8.87304e-05	6.96568e-05	0.000672741	0.000810586	0.000321512	0.00120302	0.000212584	0.000648661	0.000893464	0.000453757	0.00112895	0.000212794	0.00130182	0.000119107	0.00061947	0.00135578	0.000877861	0.000673397	0.000523555	0.000477264
>SD_Shr-10114	0.000230932	0	0.000527126	0.000188605	7.56368e-05	0.000462082	0.00066791	0.000394631	0	0.000144247	0.000218196	5.16648e-05	0.000868741	0.00059541	0.000769964	0.00084918	0.000443652	0.000208971	0.000597992	0.000405293	9.18607e-05	0.00017186	0.000496028	0.000648661	0.000893464	0.000272254	0.000619102	0.000251484	0.00327428	9.52855e-05	0.00101368	0.00126831	0.00137166	0.000432898	0.00322859	0.000477264
>SD_Shr-00034	0.000577331	0.00128497	0.00368988	0.000943026	0.00173965	0.000872821	0.000133582	0.000986577	0	0	0.00120008	0.000154994	0.00014479	0.00039694	0.000577473	0.000113224	0.000354922	0.000696568	0.000523243	0.00060794	0.000597094	0.000229146	0.000566889	0.000162165	0.00034364	0.00326705	0.00032776	3.86899e-05	0.000118347	4.76427e-05	5.63155e-05	0.000218674	0	4.80998e-05	0.000785333	0.000119316
>SD_Shr-10102	0.000173199	0.00070089	0.000527126	0.00584676	0.00363057	0.000256712	0	0.000197315	0.00132261	7.21236e-05	0.00490941	0.00010333	7.23951e-05	0.00019847	0	5.6612e-05	0.000887304	0.000278627	0.000448494	0	0.000183721	5.72866e-05	0	8.10826e-05	0.000137456	0.000453757	3.64178e-05	0	3.94491e-05	0	0	8.74695e-05	0	4.80998e-05	0.000174518	0.000119316
>SD_Shr-10132	0.00207839	0.00105134	0.000527126	0.00169745	0.000983278	0.00159161	0.000267164	0.00157852	0	0.000360618	0.000545489	7.74972e-05	0.000361975	0.000297705	0.000288737	0.000113224	0.000443652	0.000696568	0.000822239	0.000202647	0.000321512	0.000458293	0.000212584	0.000810826	0.000481096	0.00108902	0.000546267	0.000174104	0	0.000262035	0.000506839	0.000612287	0.000109733	0.000144299	0.000523555	0.000238632
>SD_Shr-00026	0.00109693	0.00297878	0.00158138	0.000943026	0.0057484	0.00107819	0.000133582	0.000394631	0	7.21236e-05	0.000981881	7.74972e-05	0.00014479	9.9235e-05	0.000192491	5.6612e-05	8.87304e-05	0.000348284	0.000597992	0.00060794	0.000183721	0.000114573	0	0.00032433	0.000137456	0.00145202	0.000145671	0	3.94491e-05	9.52855e-05	5.63155e-05	0.000262409	0	4.80998e-05	0.000349037	0
>SD_Shr-10122	0.000808264	0	0.000527126	0.000565816	0	0.000102685	0.000333955	0.000197315	0	0.000432742	0	0.000697475	0.000361975	0.00178623	0.000962456	0.00101902	0.0029281	0.000975196	7.4749e-05	6.75489e-05	4.59303e-05	0.000229146	0.000141722	0	0.00068728	0.00063526	0.000145671	9.67247e-05	0.000512839	0.000142928	0.00202736	0.000393613	0.000274332	0.000240499	0.00244326	0.000119316
>SD_Shr-10133	0.000288666	0.000116815	0	0.000188605	7.56368e-05	5.13424e-05	0.00133582	0.000197315	0	0.000576989	0.00610948	0.00134328	0.000434371	0	9.62456e-05	0.00113224	0.000621113	0.00243799	0.000448494	0.000135098	0	0	0	0	0.000206184	0.00127052	7.28356e-05	5.80348e-05	3.94491e-05	7.14641e-05	5.63155e-05	0.000437348	0	0	0.00139615	0.000477264
>SD_Shr-10045	0.000288666	0.00344604	0.00105425	0	0.00105892	0.000462082	0	0.000131544	0	0	0.000109098	0.00010333	0	0	9.62456e-05	0	8.87304e-05	6.96568e-05	0	0.00459332	0.0025721	0.000802012	0	8.10826e-05	0	0.000453757	0.000582685	1.93449e-05	3.94491e-05	9.52855e-05	0	0.000131204	0	0	0.00113437	0.000238632
>SD_Shr-10112	0.00236706	0.00256993	0.00368988	0.00132024	0.00113455	0.000924163	6.6791e-05	0.0016443	0	0	0.000545489	0.00010333	0	0	0	5.6612e-05	0.000798574	0.000278627	0.000224247	6.75489e-05	0	0	0.000141722	0	0.000137456	0.000272254	0.000364178	0	0	2.38214e-05	0.000112631	0	0.000164599	0	0	0
>SD_Shr-10134	0.00184746	0.000642483	0	0.000188605	0.000151274	0.000924163	6.6791e-05	0.00118389	0	0.000144247	0.000109098	0.000206659	0.00014479	0.00059541	0	0.000169836	0.000443652	0.000417941	0.000672741	6.75489e-05	9.18607e-05	0.000229146	0	0	0.00240548	0.00136127	0.00142029	1.93449e-05	0	9.52855e-05	0.00123894	0.000568552	0.000438931	4.80998e-05	0.000698074	0
>SD_Shr-10104	0.000288666	0	0	0	0	0.000154027	0.000200373	0.000328859	0	0.000576989	0	5.16648e-05	0.000217185	0.000496175	0.000288737	0.000679344	0.000443652	0.000487598	0.000448494	0.000472842	0.000367443	0.000286433	0.00446425	0.000729744	0.00103092	0.000816763	0.000582685	0	0.000394491	0.000238214	0.000225262	0.000874695	0.000493797	0.000288599	0.000523555	0.000119316
>SD_Shr-00056	0.000577331	0.00110974	0.00105425	0.000754421	0.00181528	0.000667451	0.000133582	0.00072349	0.00132261	7.21236e-05	0.000545489	2.58324e-05	0.00028958	0	9.62456e-05	0.000509508	8.87304e-05	0.000626912	0.000597992	0.000337744	0.000321512	5.72866e-05	0.000141722	0.000162165	0.000618552	0.00190578	0.000145671	5.80348e-05	3.94491e-05	0.000142928	0.000225262	8.74695e-05	0	0.000144299	0.000610814	0
>SD_Shr-10141	0.000404132	0.00379649	0.0021085	0.000565816	0.00453821	0.000770136	6.6791e-05	0.000460403	0	7.21236e-05	0.000981881	2.58324e-05	0	9.9235e-05	0	0	8.87304e-05	6.96568e-05	0.000149498	0.000135098	0.000321512	5.72866e-05	0.000141722	8.10826e-05	6.8728e-05	0.000453757	0.000109253	1.93449e-05	3.94491e-05	2.38214e-05	0.000112631	8.74695e-05	0	0	8.72592e-05	0
>SD_Shr-10125	5.77331e-05	5.84075e-05	0	0.00037721	7.56368e-05	5.13424e-05	0	6.57718e-05	0	0	0	0	0	0	0.000192491	5.6612e-05	0	0	0	6.75489e-05	0	0.00017186	0	0.000162165	0.000274912	0.00108902	0.000182089	0.00504903	3.94491e-05	0.00231067	0.00152052	0.000349878	0.000493797	0.00245309	8.72592e-05	0.000715896
>SD_Shr-10138	0.000230932	5.84075e-05	0	0	0	0	0.00153619	0.000394631	0	0.00158672	0.00120008	0.000723307	0.000941136	0.00148852	0.00134744	0.00220787	0.000177461	0.00188073	0	0	0	0	0	0	0	0.00145202	0	0	0	0	0	0.000174939	0	0	0.000261778	0.000238632
>SD_Shr-10130	0.000230932	0	0	0.000188605	7.56368e-05	0.000410739	0.000400746	0.000328859	0	0.000216371	0	5.16648e-05	0.000217185	0.000496175	0.000384982	0.000509508	0.000354922	0.000139314	0.000149498	0.000135098	0.000137791	0.00017186	0.000141722	0.000486496	0.000206184	0.000272254	0.000291342	0.00104463	0.000473389	0.00150075	0.00101368	0.000481082	0.00164599	0.00163539	0.000698074	0.00107384
>SD_Shr-10091	0.000346399	0.000408853	0	0.00169745	0.00022691	0.000770136	0.000267164	0.000460403	0	0.000576989	0.000109098	0.000284156	0.000217185	0.00109158	0.000577473	0.000622732	0.00141969	0.000208971	0.000523243	0.00060794	0.000321512	0.000401006	0.000141722	0.0013784	0.000274912	0.000363006	0.000291342	0	0.000315593	4.76427e-05	0.000168946	0.000262409	0.000219465	4.80998e-05	0.000785333	0.000119316
>SD_Shr-10137	0.000230932	0.000584075	0	0	0.000378184	0.000256712	0.000133582	0.000131544	0	0.000144247	0.000218196	2.58324e-05	0	0.00019847	0	5.6612e-05	0.000266191	6.96568e-05	0.00209297	0.00236421	0.00243431	0.0025779	0.00106292	0.000567578	0.000137456	0.000363006	0.000109253	1.93449e-05	0	4.76427e-05	5.63155e-05	8.74695e-05	0.000109733	0	8.72592e-05	0.000119316
>SD_Shr-10100	0.000577331	0.000642483	0	0.000188605	0	0.000154027	0.000534328	0.000197315	0	0.000216371	0.00370933	0.000258324	0.000217185	9.9235e-05	9.62456e-05	0.000396284	0.000177461	0.000905539	0.000149498	0.000337744	0	5.72866e-05	7.08612e-05	0.000162165	0.000274912	0.00235954	3.64178e-05	1.93449e-05	3.94491e-05	9.52855e-05	5.63155e-05	0.000393613	0	9.61996e-05	0.00183244	0.000238632
>SD_Shr-10123	0.000115466	5.84075e-05	0	0	7.56368e-05	0.000154027	6.6791e-05	0.000394631	0	7.21236e-05	0.000109098	5.16648e-05	0.000361975	0.000297705	0.000384982	0.000226448	0	6.96568e-05	7.4749e-05	6.75489e-05	9.18607e-05	0	0.000141722	0.000243248	0	0	0.000182089	7.73798e-05	0.000157796	7.14641e-05	0.00185841	0.00266782	0.00126193	0.00206829	0.00253052	0.000477264
>SD_Shr-10142	0.000577331	5.84075e-05	0	0.00037721	7.56368e-05	0.000154027	0.000133582	0.000131544	0.00132261	0.000144247	0.000109098	0.000335821	0.000506766	0.000496175	0.000577473	0.000792568	0.000798574	0.00222902	0.000224247	0.000202647	4.59303e-05	5.72866e-05	0.000212584	0.00032433	0.000481096	0.00108902	0.000109253	9.67247e-05	0.000157796	7.14641e-05	0.000394208	0.000568552	5.48663e-05	9.61996e-05	0.000785333	0.000119316
>SD_Shr-10146	0.00502278	0.00116815	0.0021085	0	0.000151274	0.000616109	0	0	0	7.21236e-05	0.000109098	5.16648e-05	0.00253383	0.000297705	0.000481228	0	0.000177461	0.000139314	0	6.75489e-05	4.59303e-05	0.000114573	7.08612e-05	0	0	0	7.28356e-05	1.93449e-05	0	0	0.000112631	0	0	0	8.72592e-05	0.000119316
>SD_Shr-10143	0.000404132	0.000642483	0.000527126	0.000754421	0.000529458	0.000462082	0.000200373	0.000789262	0	0.000144247	0.000763685	2.58324e-05	7.23951e-05	0.000694645	0.000481228	0.000169836	8.87304e-05	6.96568e-05	0.00074749	0.000878135	0.000367443	0.000114573	0.00106292	0.000891909	0.000206184	0.000453757	0.000254925	3.86899e-05	0.000236695	0.000190571	0.000112631	0.000131204	0.000219465	9.61996e-05	0.000610814	0.000119316
>SD_Shr-10140	0	0.000817705	0	0.000565816	0.00022691	0.000154027	0.000133582	0.000131544	0	0.000144247	0.000654587	5.16648e-05	7.23951e-05	9.9235e-05	0.000192491	0	0.000443652	0.000278627	0.000224247	0.000337744	0.00165349	0.00549951	0.000779473	0.000648661	6.8728e-05	0	0.000109253	0	3.94491e-05	0	0	4.37348e-05	0	0	8.72592e-05	0
>SD_Shr-10119	0.00282892	0.000116815	0.00105425	0.00150884	0.00385748	0.000513424	0	0	0	0.000144247	0.000327294	0	0	0	9.62456e-05	0	0.000354922	0	7.4749e-05	0	9.18607e-05	0.000114573	0	8.10826e-05	6.8728e-05	0.000181503	7.28356e-05	0	0.000118347	7.14641e-05	0.000450524	0.000174939	0	4.80998e-05	0.000698074	0.000357948
>SD_Shr-10128	0	0	0	0.000188605	0	0	6.6791e-05	0	0	0	0	0	0	0	0	0	0	0	7.4749e-05	0	0	0.000229146	7.08612e-05	0.00032433	0.000137456	0.000181503	0	0.00268895	0.000118347	0.00273946	0.0014642	4.37348e-05	0.00109733	0.00216449	0	0.00167042
>SD_Shr-10145	0.000173199	5.84075e-05	0	0.000188605	7.56368e-05	5.13424e-05	0.00133582	0	0.00132261	0.000721236	0.00120008	0.0010333	0.000217185	0	0.00115495	0.00158514	0.000354922	0.00188073	7.4749e-05	0.000135098	0	0	0	0	6.8728e-05	0.00117977	0	3.86899e-05	3.94491e-05	2.38214e-05	5.63155e-05	8.74695e-05	0	0	0.000174518	0
>SD_Shr-10139	0.0124126	0	0	0.000188605	0	5.13424e-05	6.6791e-05	0	0	0	0.000109098	0	0	0	0	0	0	0	0	0	4.59303e-05	0	0	0	0	0	3.64178e-05	1.93449e-05	0	0	0	0	0	0	0	0
>SD_Shr-10135	0.000115466	0	0	0	0.000151274	0.00020537	0.000200373	0.000197315	0	0.000216371	0.000109098	7.74972e-05	0.00028958	0.000496175	0.000481228	0.000113224	0.000177461	6.96568e-05	0.000298996	0.000270195	9.18607e-05	0.000343719	0.000141722	0.000486496	0.000206184	0.000544509	0.000218507	0.000986592	0.000315593	0.00102432	0.00061947	0.000393613	0.00109733	0.00173159	0.000261778	0.000954528
>SD_Shr-10115	0.000346399	5.84075e-05	0	0	7.56368e-05	0.000975506	0.000400746	0.000526175	0.00132261	0.000288495	0.000436392	0	0.000868741	0.000496175	9.62456e-05	0	0	0	0.000224247	0.000540391	9.18607e-05	0.000572866	0	0.000891909	0.00068728	0.000181503	0.000874027	0.000232139	0.000631186	0.000119107	0.000112631	0.000481082	0.00060353	0.000192399	0.000436296	0.000119316
>SD_Shr-10148	0.00092373	0	0.000527126	0.000188605	0.000756368	0.000667451	0.000534328	0.000591946	0.00132261	0.000144247	0.000654587	0.000129162	0.00014479	9.9235e-05	0.000192491	5.6612e-05	0.000443652	0.000557255	0.000597992	0.000540391	0.000229652	0.000630152	0.000141722	0.000405413	0.000481096	0.000453757	0.000218507	9.67247e-05	0	0.000190571	5.63155e-05	0.000131204	0.000109733	0	0.000174518	0.000238632
>SD_Shr-10029	0.000115466	0	0	0.000188605	0	5.13424e-05	0.000734701	6.57718e-05	0	0.000360618	0.000109098	7.74972e-05	0.00014479	0.00039694	0.000769964	0.00350995	0.000798574	0.000139314	0.000298996	6.75489e-05	0	5.72866e-05	7.08612e-05	0	6.8728e-05	0.000544509	3.64178e-05	0.000193449	0.000236695	2.38214e-05	0.000168946	0.000306143	0.00181059	0.000240499	0.000785333	0
>SD_Shr-00068	0.000635064	0	0	0.000188605	7.56368e-05	0.000154027	0.000601119	0	0	0.000216371	0.000109098	0.00010333	0.00014479	0.000297705	0.000481228	0.00056612	0.000354922	0.000348284	7.4749e-05	0.000270195	0	0	0.000212584	0.000243248	0.00034364	0.000181503	0.000364178	1.93449e-05	7.88982e-05	4.76427e-05	0.00135157	0.000874695	0.000768129	0.000336699	0.00261778	0.000238632
>SD_Shr-10136	5.77331e-05	0	0	0.000188605	0	0.000102685	0.000868283	6.57718e-05	0	0.00108185	0.00120008	0.00351321	7.23951e-05	0	9.62456e-05	0.00130208	0.000709843	0.00188073	0.000448494	0	4.59303e-05	0	0	8.10826e-05	0	0.000181503	0	0	0	0	0	4.37348e-05	0	4.80998e-05	0.000174518	0.000119316
>SD_Shr-10144	0.000288666	0.000175223	0	0.00113163	0	0.000102685	0.00066791	0	0	0.000216371	0.00109098	0.00116246	0.000361975	0	0.000481228	0.000396284	0.000532383	0.00174142	0.000149498	0.000270195	0	0	0.000141722	0	0.000274912	0.000816763	7.28356e-05	1.93449e-05	3.94491e-05	0.000214392	0	0.000437348	0	4.80998e-05	0.000872592	0.000238632
>SD_Shr-10149	0.00138559	0.000817705	0.000527126	0.000943026	0.000907641	0.000154027	0.000133582	0.000460403	0	0.000144247	0.000327294	2.58324e-05	0	0	0	5.6612e-05	8.87304e-05	0.000139314	0.000672741	0.000878135	0.000459303	0.000401006	0.000425167	0.000567578	0.000137456	0.000181503	0.000291342	1.93449e-05	3.94491e-05	0.000142928	0.000112631	0.000218674	5.48663e-05	4.80998e-05	0.000872592	0
>SD_Shr-10116	0.000519598	0.000992928	0.0021085	0.00150884	0.0014371	0.000975506	0	0.000460403	0	0.000288495	0.000654587	7.74972e-05	7.23951e-05	0	0.000192491	5.6612e-05	8.87304e-05	0.000139314	0.000149498	0	0	0	7.08612e-05	8.10826e-05	0.00034364	0.000272254	0.000145671	1.93449e-05	0.000118347	2.38214e-05	0.000225262	4.37348e-05	5.48663e-05	9.61996e-05	0.000174518	0.000238632
>SD_Shr-10107	0.000288666	5.84075e-05	0	0	7.56368e-05	0.000102685	0.000200373	0.000131544	0.00132261	7.21236e-05	0	5.16648e-05	0.000361975	0.000297705	0.000288737	0.000113224	0	6.96568e-05	0.000149498	0.000135098	0	0.000114573	7.08612e-05	0	0	0	7.28356e-05	0.00011607	0.000157796	0	0.00191473	0.00218674	0.000768129	0.000769597	0.00130889	0.000357948
>SD_Shr-10121	0.000288666	5.84075e-05	0.000527126	0	0	0.000462082	0.000200373	0.00072349	0	0.000432742	0.000218196	2.58324e-05	0.000434371	9.9235e-05	0.000288737	0.000169836	8.87304e-05	6.96568e-05	7.4749e-05	0.000472842	0.000183721	0.000572866	0.000141722	0.000729744	0.00103092	0.000181503	0.00098328	0.000135415	0.000986228	2.38214e-05	0.000281577	0.000568552	0.000548663	0.000144299	8.72592e-05	0.000238632
>SD_Shr-00049	0.000230932	0.00105134	0	0	0	0.000154027	0.000133582	6.57718e-05	0	0.000576989	0.00152737	7.74972e-05	0.00028958	0.00079388	0.000192491	0.000452896	0.00168588	0.000417941	0	6.75489e-05	4.59303e-05	0	0	8.10826e-05	0.000756008	0.000816763	0.000109253	1.93449e-05	3.94491e-05	9.52855e-05	0.000675786	0.000131204	0.000493797	0.000192399	0	0.000238632
>SD_Shr-10147	0.000519598	0.00023363	0	0.000188605	0.00022691	0.000718794	0.000267164	0.000789262	0	0.000576989	0.000109098	0.000129162	7.23951e-05	0.00059541	0.000192491	0.000113224	0.000354922	0.000208971	0.000672741	0.000472842	9.18607e-05	0.000401006	0.000283445	0.000405413	0.000481096	0.000181503	0.000473431	9.67247e-05	0.000355042	4.76427e-05	0.000281577	0.000481082	0.000164599	9.61996e-05	0.000698074	0.000357948
>SD_Shr-00019	0.000173199	0.001577	0.00158138	0	0.00105892	0.000359397	6.6791e-05	0.000197315	0	0	0.000545489	0	0	0	0	0	8.87304e-05	0	0.00104649	0.000202647	0.000551164	0.000114573	0.000354306	0.00154057	0.000412368	0.000272254	0.000364178	9.67247e-05	0.000157796	7.14641e-05	5.63155e-05	8.74695e-05	5.48663e-05	4.80998e-05	0.000174518	0
>SD_Shr-10101	0.000230932	0	0	0.000188605	0	0.000102685	0.000333955	0.000197315	0	0.000288495	0	7.74972e-05	0.00028958	0.000496175	0.000384982	0.00226448	0.000354922	0.000766225	0.000448494	0.000135098	4.59303e-05	0	0.000496028	8.10826e-05	0.000481096	9.07514e-05	0.000254925	7.73798e-05	0.00043394	9.52855e-05	0.000112631	0.000393613	0.000493797	0.000240499	0.000872592	0
>SD_Shr-00065	0	0	0	0	0	0	0	0	0	0	0	5.16648e-05	0	9.9235e-05	0	0	0	6.96568e-05	7.4749e-05	0	0	0	0	8.10826e-05	0.00192438	0.00145202	0.000801191	0.00216663	3.94491e-05	0.000571713	0.000844732	0.000262409	0.000274332	0.0011544	0.000349037	0.000477264
>SD_Shr-10098	0.000115466	0	0	0.000188605	0	0.00020537	0	0.000197315	0	0.000144247	0.000327294	0	0.00014479	9.9235e-05	0.000577473	0.000396284	0.000177461	0	0.000224247	0.000135098	0	5.72866e-05	0.000354306	0.000486496	0.000137456	0.000363006	0.000254925	5.80348e-05	0.000276144	7.14641e-05	0.000844732	0.00122457	0.000877861	0.000625297	0.00130889	0.00059658
>SD_Shr-10006	0.000404132	0.00163541	0.0021085	0.00037721	0.000983278	0.000513424	0	0.000328859	0	7.21236e-05	0.000327294	0.00010333	0	9.9235e-05	0.000192491	5.6612e-05	0.000266191	0.000348284	0.000373745	0.000135098	9.18607e-05	0.000515579	0.000212584	0.000405413	0.000137456	0.000453757	0.000182089	1.93449e-05	0	7.14641e-05	0	4.37348e-05	0	0	0	0
>SD_Shr-10106	0.000404132	0.00023363	0.000527126	0.00037721	0.000680731	0.000154027	0.000200373	0.000263087	0	7.21236e-05	0	0.000129162	0.00014479	0	0	0.000113224	8.87304e-05	0.00146279	0.000971737	0.000135098	9.18607e-05	0.000114573	0.000212584	0.000162165	0.00109965	0.00163353	3.64178e-05	5.80348e-05	0.000118347	0	5.63155e-05	0.000349878	0	0	0.000349037	0
>SD_Shr-10050	0.000230932	0.000876113	0.00158138	0.000188605	0.00022691	0.000462082	0	0.000460403	0	0	0.000545489	5.16648e-05	0	0.00019847	0	0	0.000354922	6.96568e-05	0.000597992	0.000675489	0	0.000401006	7.08612e-05	0	0.000274912	0.000726011	0.00116537	3.86899e-05	3.94491e-05	4.76427e-05	0.000112631	0.000131204	0	0	0.000436296	0.000238632
>SD_Shr-10117	0.00173199	0.0023363	0.000527126	0.00037721	0.00022691	0.00128356	0	0	0	0.000216371	0.000109098	5.16648e-05	0	0.00019847	9.62456e-05	0.000113224	0	0	0.00112124	0.000405293	0.000321512	0.000114573	7.08612e-05	0	0.000206184	0.000181503	7.28356e-05	0	3.94491e-05	0.00016675	5.63155e-05	0	5.48663e-05	0	0	0.000119316
>SD_Shr-10154	0.000404132	0	0	0	0	0.000256712	0.00066791	0.000657718	0	0.000721236	0.000218196	0.000129162	0.00115832	0.00129005	0.000962456	0.000452896	0.000354922	0.000208971	0	0	9.18607e-05	0.000114573	0.000141722	8.10826e-05	0.000274912	0.000544509	0.000145671	5.80348e-05	0	0	5.63155e-05	0.000218674	0.000164599	0.000144299	0.000523555	0.000119316
>SD_Shr-10156	0.000577331	0.00070089	0	0.000943026	0.000529458	0.000718794	0.000333955	0.000131544	0	0	0.000327294	0.000232492	0.00014479	0.00059541	0.000769964	0.000226448	0.000532383	0.000139314	0.000149498	0	0.000137791	5.72866e-05	0.000283445	0.000162165	0.00034364	0.00063526	7.28356e-05	0	0.000197246	2.38214e-05	0.000168946	0.000174939	0.000109733	0	0.000698074	0
>SD_Shr-00041	0	0	0	0	0	0	0.000133582	6.57718e-05	0	0	0	0	0	0	0	0	0	0	0	0	0	0	0	8.10826e-05	0.00068728	0.00154277	0.000218507	0.00259222	3.94491e-05	0.00126253	0.00118262	0.000218674	0.000219465	0.00139489	8.72592e-05	0.000238632
>SD_Shr-10109	5.77331e-05	0	0	0.000188605	0	0.00020537	0.000267164	6.57718e-05	0.00132261	7.21236e-05	0	0	0.000217185	0.000496175	0.000384982	0.00056612	0.000354922	0.000208971	0.000448494	0.000202647	9.18607e-05	0	0.000141722	0	6.8728e-05	0.000726011	0.000182089	0.000193449	0.000236695	4.76427e-05	0.000675786	0.000349878	0.00131679	0.000288599	0.000349037	0
>SD_Shr-10151	0.00311759	0.00023363	0	0.000943026	0.000832005	0.000462082	0	0	0	0.000432742	0	0	0	0	0	0.000113224	0	0	0.000224247	0.000135098	0.000780816	0.00103116	0	0	6.8728e-05	0.000363006	7.28356e-05	1.93449e-05	3.94491e-05	9.52855e-05	0	8.74695e-05	5.48663e-05	0	0.000261778	0.000357948
>SD_Shr-10150	0.000115466	0.000350445	0	0.000754421	0.000378184	0.000102685	0.000133582	0.000131544	0	0.000649113	0.00120008	0.00139495	7.23951e-05	0.00019847	0.000288737	0.000113224	0.000266191	0.000975196	0.000448494	0.000337744	9.18607e-05	0.000114573	7.08612e-05	0	0.000206184	0.000453757	3.64178e-05	5.80348e-05	0.000197246	2.38214e-05	5.63155e-05	0	0	4.80998e-05	0.000436296	0
>SD_Shr-10103	0.000115466	0.000175223	0	0.00037721	0	0.000256712	0.000133582	6.57718e-05	0.00132261	0.000721236	0.000763685	0.000129162	0.000361975	0.00019847	0.000288737	0.000226448	0.000354922	0.000417941	0.000149498	0.000337744	0	0.000515579	0	0.000162165	0.000274912	0.000453757	7.28356e-05	5.80348e-05	0.000355042	0	0.000168946	0.000524817	5.48663e-05	0	0.000436296	0.000119316
>SD_Shr-10157	5.77331e-05	0	0	0	0	0.000102685	0.000200373	6.57718e-05	0	0.000144247	0	0	7.23951e-05	0.000694645	0.000288737	0.00107563	0.000621113	0.000696568	0.000373745	0.000135098	9.18607e-05	5.72866e-05	0.000637751	8.10826e-05	0.000412368	0.000363006	0.000182089	3.86899e-05	0.000355042	4.76427e-05	0.000281577	0.000437348	0.000493797	4.80998e-05	0.000959851	0.000357948
>SD_Shr-10166	0	5.84075e-05	0.0021085	0.000565816	0.000378184	0.000154027	0	0.000526175	0	0.000144247	0.000654587	0	0.00014479	0	0	5.6612e-05	0.000177461	0	0.00112124	0.00101323	0.000551164	0.0012603	7.08612e-05	0	6.8728e-05	0	0	0	0	2.38214e-05	0.000112631	8.74695e-05	5.48663e-05	0	0	0
>SD_Shr-10161	0.00144333	0.00146019	0.00158138	0.00037721	0.0014371	0.000410739	0	0.000263087	0	7.21236e-05	0.000218196	2.58324e-05	7.23951e-05	0	0	0.000113224	8.87304e-05	0	0.000298996	0.000202647	9.18607e-05	0.000114573	7.08612e-05	0	0.000206184	0.000181503	0	0	7.88982e-05	0	0.000168946	8.74695e-05	0	0	0.000261778	0
>SD_Shr-00037	0.00594651	5.84075e-05	0.00158138	0.000943026	0.000151274	0	0	6.57718e-05	0	0	0	0	7.23951e-05	0	0	0	0	0.000139314	0	0	0	0	0	0	0	0	3.64178e-05	0	0	2.38214e-05	0	4.37348e-05	0	4.80998e-05	0	0
>SD_Shr-10118	0.000173199	0	0	0.00037721	0	0.000359397	0.000400746	0.000657718	0	0.000360618	0	2.58324e-05	0.000579161	0.000297705	0.000192491	0.000169836	0.000177461	0.000278627	0.000448494	0.000202647	4.59303e-05	0.000286433	0.000212584	0.000567578	0.000618552	0	0.000254925	7.73798e-05	0.000631186	7.14641e-05	5.63155e-05	0.000393613	0.000822995	4.80998e-05	0.000174518	0.000119316
>SD_Shr-00077	0.000981463	0.00181063	0.00105425	0	0.000680731	0.000462082	6.6791e-05	0.000394631	0	0	0.000327294	5.16648e-05	0	9.9235e-05	0	0	0.000266191	0.000278627	0.000149498	6.75489e-05	0	5.72866e-05	0	0	0.000412368	0.000726011	0.000437013	0	0	2.38214e-05	0.00061947	4.37348e-05	0	0	0	0
>SD_Shr-10164	0	0	0	0.000188605	7.56368e-05	0.000102685	0	0	0.00264522	0.000144247	0	2.58324e-05	7.23951e-05	0	9.62456e-05	0.000226448	0	0	7.4749e-05	0	4.59303e-05	5.72866e-05	0	0	6.8728e-05	9.07514e-05	0.000109253	0	3.94491e-05	2.38214e-05	0.000394208	0.00166192	0.000658396	0.000817696	0.00122163	0.000119316
>SD_Shr-10153	0	5.84075e-05	0	0	0	0.000154027	6.6791e-05	0.000460403	0	7.21236e-05	0.000327294	0.000258324	7.23951e-05	0	0.000192491	5.6612e-05	0	0.000278627	0.00209297	0.00148607	0.001975	0	7.08612e-05	8.10826e-05	0.000274912	0.000363006	0	0	0.000118347	0.000214392	0	4.37348e-05	5.48663e-05	0	0	0.000119316
>SD_Shr-10158	5.77331e-05	0.000116815	0	0.00037721	7.56368e-05	0.000154027	0.000534328	6.57718e-05	0	0.000360618	0.00120008	0.000955799	0.00014479	0	0.000192491	0.000226448	0.000532383	0.00132348	0.00112124	0.000135098	0	5.72866e-05	0	0	6.8728e-05	0.000544509	3.64178e-05	0	3.94491e-05	0	0	8.74695e-05	0	0	0.000174518	0.000119316
>SD_Shr-10155	0.000404132	0	0	0.000188605	7.56368e-05	0.000359397	0.000200373	0.000131544	0	0.000288495	0.000218196	7.74972e-05	0.000361975	9.9235e-05	0.000288737	0.000113224	0.000177461	0.000278627	0.000149498	0.000540391	0.000137791	0.000229146	0.000212584	0.00032433	0.000206184	0.000272254	0.000291342	0.00011607	0.000236695	0.000142928	0.000168946	0.000874695	0.000329198	4.80998e-05	0.000785333	0.000357948
>SD_Shr-10160	0.000115466	0.000116815	0	0.000754421	7.56368e-05	5.13424e-05	0.000200373	6.57718e-05	0	0.000144247	0.00240015	0.000929966	0	0	0.000288737	0.00028306	0.000177461	0.00104485	0.000373745	0.000135098	0	0	0	8.10826e-05	0.000137456	0.000363006	3.64178e-05	0	0	7.14641e-05	0	8.74695e-05	0	0	0.000261778	0.000357948
>SD_Shr-30229	0.000173199	5.84075e-05	0	0.000754421	0	0	0.000400746	0.000526175	0.00264522	0.000576989	0.000545489	0.000284156	0	0.00019847	0.0010587	0.000622732	0.000354922	0	0	0	0	0	0	0	0.000137456	0	0	0	0	2.38214e-05	0	0	0	4.80998e-05	0	0
>SD_Shr-10036	0.000461865	0.00216108	0.00105425	0.000188605	0.00173965	0.000256712	0	6.57718e-05	0	0	0	2.58324e-05	0	0	9.62456e-05	5.6612e-05	0	0.000139314	7.4749e-05	0.000540391	4.59303e-05	5.72866e-05	7.08612e-05	8.10826e-05	6.8728e-05	0.000272254	0.000145671	1.93449e-05	0	4.76427e-05	5.63155e-05	0	0	0	0.000523555	0.000119316
>SD_Shr-00047	0.000404132	0.00140178	0.00105425	0.000943026	0.00136146	0.000359397	0	0.000197315	0	7.21236e-05	0.000327294	7.74972e-05	0	0	9.62456e-05	0.000226448	0	0	0.000224247	0.000202647	0.000183721	0	0	0	6.8728e-05	0.000453757	0.000109253	1.93449e-05	0	4.76427e-05	0	4.37348e-05	5.48663e-05	0	0.000261778	0
>SD_Shr-10159	0.000577331	0.000116815	0	0.000188605	0	0.000154027	0.000200373	6.57718e-05	0	7.21236e-05	0.000654587	0.000568313	0.000361975	0	9.62456e-05	0.000396284	8.87304e-05	0.00167176	7.4749e-05	0	0	0	0	0.000243248	6.8728e-05	0.00108902	7.28356e-05	1.93449e-05	3.94491e-05	0.000214392	0	0.000306143	0	0	0.000785333	0
>SD_Shr-40185	0	5.84075e-05	0	0.000565816	0.000302547	0	0.000333955	0.000394631	0	7.21236e-05	0.000109098	5.16648e-05	0	0.00248087	0.000384982	0	0.00133096	0.000208971	0	0	0.000183721	0.000687439	0.000212584	8.10826e-05	0	0	7.28356e-05	0	3.94491e-05	0	5.63155e-05	0	0	0	8.72592e-05	0
>SD_Shr-40194	0	0	0.00158138	0.00113163	0.000151274	0.000667451	0.000267164	0.00124966	0	0	0.000327294	0	7.23951e-05	0	9.62456e-05	0	0	0	0.000523243	0.000270195	9.18607e-05	0.000572866	0	0	0.000137456	0	0	0	0	2.38214e-05	5.63155e-05	8.74695e-05	0.000219465	0	8.72592e-05	0
>SD_Shr-10167	0.000461865	0.00175223	0.000527126	0.00037721	0.0014371	0.000308054	0	0.000328859	0	0	0.000436392	0	0.000217185	0	0	5.6612e-05	0	0	0.000373745	0.000270195	0.000183721	0	0	0	0	0.000181503	0.000254925	1.93449e-05	3.94491e-05	0	0.000112631	0	0	0	0.000261778	0
>SD_Shr-10162	0	0.00221949	0	0.000188605	0	0.000102685	0	0	0	0	0	2.58324e-05	0.00014479	0	0	0	8.87304e-05	0	7.4749e-05	6.75489e-05	0.000367443	0.00194774	0.000708612	0.000972991	6.8728e-05	9.07514e-05	0	0	0	0	0.000281577	0	0	0	8.72592e-05	0
>SD_Shr-31417	5.77331e-05	0	0	0	0.000151274	0.000102685	0.000400746	0	0.00132261	0	0.000436392	0.000232492	0	0.00039694	0.0010587	0.00124546	0	0.000557255	0.000448494	0.000202647	0	0	0.000212584	0	0.000137456	9.07514e-05	0	3.86899e-05	0	0	0	0	0	4.80998e-05	0.000261778	0
>SD_Shr-00057	0.000346399	0.000992928	0.00105425	0	0.00173965	0.000564766	0	0.000131544	0	7.21236e-05	0.000436392	2.58324e-05	0	0	9.62456e-05	0	0	0.000139314	0	0.000135098	0.000137791	5.72866e-05	0	0	6.8728e-05	0.000544509	0.000182089	0	0.000118347	0.000142928	5.63155e-05	8.74695e-05	0	0	8.72592e-05	0.000119316
>SD_Shr-10163	0.000346399	0.000525668	0	0.000188605	0.00022691	0.000821478	6.6791e-05	0.000591946	0	7.21236e-05	0.000654587	0	0.000217185	9.9235e-05	0.000192491	0	0.000266191	6.96568e-05	0.000373745	0.000135098	0.000137791	5.72866e-05	7.08612e-05	0.000162165	0.000206184	0.000453757	0.000364178	5.80348e-05	0.000157796	4.76427e-05	0	0.000306143	0.000109733	0.000144299	0.000174518	0
>SD_Shr-10172	0	5.84075e-05	0.000527126	0.00037721	0.00022691	0.000616109	0.000200373	0.000986577	0	0.000216371	0.000109098	0	7.23951e-05	0.00019847	0.000192491	0	0.000177461	6.96568e-05	0.000298996	0.000270195	0.000137791	0.000572866	0	0	0.00034364	9.07514e-05	3.64178e-05	0	0.000197246	4.76427e-05	0.000112631	0.000131204	0.000164599	0.000144299	0.000174518	0.000357948
>SD_Shr-00074	0.000115466	0.00070089	0.000527126	0.000188605	0.00257165	0.000564766	0	0	0	0	0.000872783	2.58324e-05	0	0	0	0	8.87304e-05	0.000208971	0.000149498	0.000135098	0	0.000114573	0	8.10826e-05	0.000137456	0.000181503	0	0	7.88982e-05	4.76427e-05	5.63155e-05	4.37348e-05	0.000109733	0	8.72592e-05	0
>SD_Shr-10120	0.00190519	0.00146019	0	0.000565816	0.000756368	0.000256712	0	0.000263087	0	0	0.000327294	0	0	0	0	0	0	0.000208971	7.4749e-05	0	0.000137791	5.72866e-05	7.08612e-05	8.10826e-05	0	0.000181503	0.000109253	0	0	0	0	4.37348e-05	0	4.80998e-05	0.000174518	0.000119316
>SD_Shr-40199	0.00190519	0.00093452	0.0021085	0	0.000605094	0.000256712	0	6.57718e-05	0	0	0	0	0	0	9.62456e-05	0	0	0.000139314	0	0	4.59303e-05	0	7.08612e-05	0	0.000206184	0	7.28356e-05	0	0	0	0.000225262	0	0	9.61996e-05	0	0
>SD_Shr-10170	5.77331e-05	0	0	0	0	0	0.000133582	6.57718e-05	0	7.21236e-05	0	0.00010333	0.000361975	0.000297705	0.000769964	0.000169836	8.87304e-05	0.000278627	0.000298996	0.000135098	0	5.72866e-05	7.08612e-05	0	0.00034364	0.000272254	3.64178e-05	0	0.000512839	0	0.000281577	0.000131204	0.000548663	4.80998e-05	0.00148341	0.000119316
>SD_Shr-40195	5.77331e-05	5.84075e-05	0	0.000943026	0.00022691	0.000154027	0	0.00105235	0	0.000144247	0.000327294	2.58324e-05	7.23951e-05	0.00119082	0.000384982	0	0.000266191	6.96568e-05	0	0	0.000137791	0.00108844	7.08612e-05	0.000162165	6.8728e-05	0	3.64178e-05	0	0	2.38214e-05	0	0	0	0	0.000174518	0
>SD_Shr-34985	0.000346399	5.84075e-05	0	0.000565816	0	0.00020537	0.000333955	0.000263087	0	0.000216371	0.000218196	5.16648e-05	0.00014479	0.00039694	0.000481228	5.6612e-05	0.000354922	0.000139314	7.4749e-05	6.75489e-05	4.59303e-05	0.000229146	7.08612e-05	0.000729744	0	0.000363006	0.000291342	7.73798e-05	0.000197246	0	0.000225262	0.000218674	5.48663e-05	0	0	0.000238632
>SD_Shr-40203	5.77331e-05	0.000584075	0	0.000754421	0.000378184	0.000154027	6.6791e-05	0.000131544	0.00132261	0	0.000109098	5.16648e-05	7.23951e-05	0.00019847	0	0	8.87304e-05	0.000139314	0.000149498	6.75489e-05	4.59303e-05	0	7.08612e-05	0.000243248	6.8728e-05	0.000272254	3.64178e-05	5.80348e-05	3.94491e-05	2.38214e-05	0	0.000306143	0	4.80998e-05	0.00104711	0.000119316
>SD_Shr-10083	0.000173199	0.000175223	0	0	0.000302547	0.00020537	0	0	0	0	0.000109098	0	7.23951e-05	9.9235e-05	0	5.6612e-05	8.87304e-05	6.96568e-05	0.000224247	6.75489e-05	0.000275582	5.72866e-05	0.00184239	0.00210815	0	0.000272254	0.000109253	1.93449e-05	0	0	5.63155e-05	8.74695e-05	5.48663e-05	0	0.000174518	0
>SD_Shr-10171	0.000115466	0.000116815	0	0.00037721	0.000151274	5.13424e-05	6.6791e-05	0.000197315	0	0.000144247	0.000436392	0.000284156	0	0	0	0.000226448	0	0.00222902	0.000523243	6.75489e-05	0	0.00017186	0	8.10826e-05	0.000206184	0.000907514	3.64178e-05	5.80348e-05	3.94491e-05	0	0	0.000174939	0	0	0	0
>SD_Shr-40193	0.000461865	0.00093452	0.000527126	0.00037721	0.000605094	0.000154027	0.000133582	0.000591946	0	0	0.000763685	0.00010333	7.23951e-05	0.00019847	9.62456e-05	0	8.87304e-05	6.96568e-05	0.000373745	6.75489e-05	0.000183721	0.00017186	0	0	0	0.000272254	3.64178e-05	0	0	0	5.63155e-05	4.37348e-05	0	0	8.72592e-05	0.000119316
>SD_Shr-40182	5.77331e-05	5.84075e-05	0	0.000188605	7.56368e-05	0.000102685	6.6791e-05	0.000197315	0	0.000144247	0.000109098	0.000129162	0.000217185	9.9235e-05	0.000192491	0.000396284	0.000177461	0.000975196	0.000448494	0.000202647	0	0.000114573	7.08612e-05	8.10826e-05	0.00034364	0.000816763	0	3.86899e-05	3.94491e-05	2.38214e-05	0.000225262	0.000393613	0.000164599	4.80998e-05	0.000261778	0.000119316
>SD_Shr-40188	5.77331e-05	0	0	0	0	0.000256712	0.000333955	0.000855034	0	0.000721236	0.000109098	2.58324e-05	0.000941136	0.000893115	0.000673719	0.000509508	0.000177461	6.96568e-05	0	6.75489e-05	0	0	0	0	0	0.000363006	0	3.86899e-05	0	0	0	8.74695e-05	5.48663e-05	9.61996e-05	0.000174518	0
>SD_Shr-10169	0.000461865	5.84075e-05	0	0.000188605	0	0.000102685	0.000267164	0.000197315	0	0.000144247	0.000654587	2.58324e-05	7.23951e-05	0	0	0.000113224	0	0.000139314	0.000149498	0.000540391	0	5.72866e-05	0.000141722	0	0.000137456	0.000363006	0.000109253	3.86899e-05	0.000157796	0.000119107	0.000168946	0.000787226	5.48663e-05	4.80998e-05	0.000610814	0.00059658
>SD_Shr-40197	0.00109693	5.84075e-05	0	0	0.000151274	0.000308054	0.000267164	0.000394631	0.00132261	7.21236e-05	0.000109098	2.58324e-05	0.00014479	9.9235e-05	9.62456e-05	0.000113224	0.000887304	0.000139314	0.000149498	0.000202647	4.59303e-05	0.000114573	0	0	0	0	0.000109253	5.80348e-05	3.94491e-05	0	0.000112631	0.000174939	5.48663e-05	4.80998e-05	8.72592e-05	0
>SD_Shr-40184	0.000692797	0.000175223	0	0.000943026	0.000151274	5.13424e-05	0.000200373	0.000131544	0	0.000144247	0.000109098	0.000387486	0.00014479	0.000496175	0.000192491	0.000169836	0.000532383	0.000626912	0.000298996	0	4.59303e-05	0.00017186	7.08612e-05	0.000162165	0.000206184	9.07514e-05	3.64178e-05	5.80348e-05	0	2.38214e-05	0	0.000131204	0	0	0	0
>SD_Shr-10168	0.000346399	5.84075e-05	0	0	7.56368e-05	0.000256712	0.000534328	6.57718e-05	0	0.000144247	0.000327294	0	0.000217185	0.00019847	0.000288737	0.000226448	8.87304e-05	0.000278627	0.000149498	0.000202647	0	0.00017186	0.000141722	8.10826e-05	0	0.000363006	0.000145671	0	0.000355042	7.14641e-05	0.000225262	0.000393613	0.000219465	4.80998e-05	0.000610814	0.000119316
>SD_Shr-40187	5.77331e-05	0.00221949	0	0.00037721	0.00166401	5.13424e-05	0	6.57718e-05	0	0	0.000109098	0	0	0.00019847	0	0	0	0.000139314	0.000149498	0.000472842	0.000229652	0.00017186	0	0.000162165	6.8728e-05	0	3.64178e-05	0	3.94491e-05	2.38214e-05	0	0	0	0	0	0
>SD_Shr-10113	5.77331e-05	0.00093452	0.000527126	0	7.56368e-05	0.00318323	0	6.57718e-05	0	0.000144247	0.000109098	0	7.23951e-05	0	0	5.6612e-05	8.87304e-05	0	0	0.000135098	0.000137791	5.72866e-05	0	0.000162165	0	9.07514e-05	0.000218507	0	0	0	0.000112631	0	0	0	0	0
>SD_Shr-30314	0.000173199	0.000408853	0.000527126	0.000565816	0.000453821	5.13424e-05	0.000200373	0.000197315	0	7.21236e-05	0.000872783	5.16648e-05	0.00014479	0.00019847	0.000192491	0	8.87304e-05	0.000348284	0.000298996	6.75489e-05	4.59303e-05	0	7.08612e-05	0.000405413	0	9.07514e-05	3.64178e-05	1.93449e-05	3.94491e-05	4.76427e-05	0	0	0	4.80998e-05	0.000436296	0
>SD_Shr-10092	0.000115466	0.00046726	0.0021085	0	0.000832005	0.000667451	0	0.000131544	0	0	0.000327294	2.58324e-05	0	0	9.62456e-05	0	0.000266191	0	0.000224247	0	0.000137791	0.000114573	0	0	0.000137456	9.07514e-05	0.000182089	0	0	0	0	4.37348e-05	0	0	0.000174518	0
>SD_Shr-00024	0	0	0.000527126	0	0.000151274	0.00123222	0.000467537	0.000460403	0	7.21236e-05	0.00141827	0.000129162	0.000506766	0.000297705	0.000192491	0	0	0	7.4749e-05	0	0	0	0	8.10826e-05	0.000137456	0	0	1.93449e-05	0	0	0	4.37348e-05	0	0	0	0
>SD_Shr-40191	0	0	0	0	7.56368e-05	5.13424e-05	0	0	0	0	0	0	0	0	9.62456e-05	0	0	0	0.000298996	6.75489e-05	0	0	0	0	0	0	0	0	0	0	0.00332261	4.37348e-05	0	0	0.00183244	0
>SD_Shr-10038	5.77331e-05	0.000584075	0	0.00282908	0.000529458	0.000513424	6.6791e-05	0.000263087	0	0	0.000109098	5.16648e-05	0	9.9235e-05	0	0.000113224	8.87304e-05	0	0	0	4.59303e-05	5.72866e-05	7.08612e-05	0	6.8728e-05	9.07514e-05	0	0	3.94491e-05	0	0	4.37348e-05	5.48663e-05	0	0	0
>SD_Shr-40190	0.000230932	0	0	0	7.56368e-05	0.000102685	0	0	0	0.000216371	0	2.58324e-05	0	0	0.000481228	0.000113224	8.87304e-05	0	0.000298996	0.00060794	0.000229652	5.72866e-05	0.000283445	0.0013784	6.8728e-05	0.000272254	0.000254925	5.80348e-05	0.000118347	4.76427e-05	0	0.000218674	5.48663e-05	4.80998e-05	0.000436296	0
>SD_Shr-00045	0.000115466	0.000350445	0	0	7.56368e-05	0.000359397	6.6791e-05	0.000131544	0	0.000144247	0.000109098	0	7.23951e-05	0	0	0	0	0	0.000224247	0.000472842	0.000229652	0.000114573	0.000921195	0.000810826	0.000481096	0.000453757	0.000182089	0	0	7.14641e-05	5.63155e-05	0	0	0	8.72592e-05	0
>SD_Shr-10046	0	0	0	0.000188605	0	0	0.000534328	6.57718e-05	0	0.000288495	0	7.74972e-05	0.00014479	0.000893115	0.000288737	0.000509508	0.000709843	0.000487598	0	0	4.59303e-05	0	0	0	0.000137456	9.07514e-05	7.28356e-05	1.93449e-05	0.000315593	0	5.63155e-05	0.000262409	0.000109733	9.61996e-05	8.72592e-05	0
>SD_Shr-00020	0.000230932	0.000175223	0.000527126	0.00169745	0.000529458	0.000154027	0	0.000197315	0	0.000144247	0.000327294	7.74972e-05	7.23951e-05	0.000297705	0	5.6612e-05	8.87304e-05	6.96568e-05	7.4749e-05	0	4.59303e-05	5.72866e-05	0	8.10826e-05	6.8728e-05	0.000181503	3.64178e-05	1.93449e-05	0	0	5.63155e-05	0	0	0	0	0.000119316
>SD_Shr-40186	0.000288666	0	0	0.000188605	0	0.000256712	6.6791e-05	0.000131544	0	0.000216371	0	2.58324e-05	7.23951e-05	0	0.000192491	0.000113224	8.87304e-05	6.96568e-05	0.000149498	6.75489e-05	9.18607e-05	0	0	0.000162165	0.000206184	0.000363006	0.00032776	1.93449e-05	7.88982e-05	0.000381142	5.63155e-05	0.000568552	0.000164599	4.80998e-05	0.000610814	0.000357948
>SD_Shr-40200	0	0	0	0	0	0.000154027	0	0.000131544	0	0.000216371	0.000109098	0	7.23951e-05	0	0.000288737	5.6612e-05	0.000177461	0.000139314	0.000149498	0.000135098	4.59303e-05	5.72866e-05	0.000212584	0	0.000206184	0	0	0	0.000118347	4.76427e-05	0.00213999	0	5.48663e-05	4.80998e-05	0.000523555	0.000238632
>SD_Shr-10019	5.77331e-05	0.000408853	0.000527126	0.000188605	0.000680731	0.00020537	0	0.000197315	0	0.000144247	0.000327294	0	0	9.9235e-05	9.62456e-05	0	0.000177461	0.000139314	7.4749e-05	0.000202647	0.000229652	0	0	0.000648661	0	0.000181503	0.000291342	0	0	4.76427e-05	5.63155e-05	4.37348e-05	0	0	0.000261778	0
>SD_Shr-40192	0.00092373	0.001577	0	0.000188605	0	0.000667451	0	0.000394631	0	0	0.000218196	0.000129162	0	0	9.62456e-05	0	0.000266191	0.000278627	0.000149498	0	0	0	0	0	0	0	0	0	0	0	0.000281577	4.37348e-05	5.48663e-05	0	0	0
>SD_Shr-40198	0.000230932	0	0	0	0	5.13424e-05	0.000267164	0	0	0.000216371	0	0.000206659	0.00014479	0.00039694	0.000577473	0.000792568	0.000709843	0.000139314	7.4749e-05	0	0	0	7.08612e-05	0.000162165	6.8728e-05	9.07514e-05	0	7.73798e-05	0.000197246	0	0.000112631	4.37348e-05	0.000219465	4.80998e-05	0.000349037	0
>SD_Shr-40196	0.000230932	0	0	0.00037721	0	0.000308054	0.000200373	6.57718e-05	0	0.000216371	0.000109098	2.58324e-05	0.000796346	0.000496175	0.000192491	0.000113224	0	6.96568e-05	7.4749e-05	6.75489e-05	9.18607e-05	5.72866e-05	7.08612e-05	0	0.000137456	0.000363006	0.000182089	0.00011607	7.88982e-05	0.000119107	5.63155e-05	0.000218674	0.000164599	4.80998e-05	0.000174518	0
>SD_Shr-40183	5.77331e-05	0	0	0	0	0.000359397	6.6791e-05	0	0	0.000144247	0	2.58324e-05	7.23951e-05	0.00019847	0.000192491	0.000113224	8.87304e-05	0	7.4749e-05	0.000337744	0.000137791	0.000286433	0.000354306	0.000486496	0.000206184	9.07514e-05	0.000364178	0.00011607	0.000394491	0.00016675	5.63155e-05	0.000393613	0.000164599	9.61996e-05	0	0
>SD_Shr-10152	0	5.84075e-05	0	0	0	0	6.6791e-05	0	0	0	0	0	7.23951e-05	0	9.62456e-05	5.6612e-05	0	0	0	0	0	0	0	0	0.000274912	0.000453757	0.000182089	0.00150891	0	0.000762284	0.000394208	4.37348e-05	0.000109733	0.000625297	0	0.000119316
>SD_Shr-40205	0.000173199	0.000175223	0	0.000188605	0.000680731	0.000154027	6.6791e-05	0.000394631	0	7.21236e-05	0	5.16648e-05	0.00014479	9.9235e-05	0	5.6612e-05	8.87304e-05	0.000139314	0	6.75489e-05	9.18607e-05	0.000229146	7.08612e-05	0	0.000274912	0.00063526	0.000254925	0	3.94491e-05	0	0.000225262	8.74695e-05	5.48663e-05	4.80998e-05	0.000174518	0
>SD_Shr-40223	0.000173199	0.000584075	0.00105425	0.000754421	0.000453821	0.000256712	6.6791e-05	6.57718e-05	0	7.21236e-05	0.000218196	5.16648e-05	0	9.9235e-05	0	0.000113224	0.000177461	6.96568e-05	7.4749e-05	0	0	0	0	0	6.8728e-05	0	3.64178e-05	1.93449e-05	3.94491e-05	2.38214e-05	0	4.37348e-05	0	0	0.000174518	0
>SD_Shr-40206	0	0	0	0	7.56368e-05	0	0	0.000131544	0	0.000649113	0.000109098	5.16648e-05	0	9.9235e-05	0	5.6612e-05	8.87304e-05	0.000139314	0.000298996	0.000270195	0.000597094	0.000286433	0.000637751	0.000162165	0.000274912	0.000272254	0	0	0	2.38214e-05	5.63155e-05	4.37348e-05	0.000109733	0	0	0.000238632
>SD_Shr-40189	0	0	0	0	0	0	0.000200373	0	0	0.000216371	0.000654587	0.00116246	0	0	9.62456e-05	0.000735956	0.000354922	0.000557255	0.000224247	6.75489e-05	0	0	0	0	0	0.000272254	0	0	0	0	0	0	0	0	0	0.000119316
>SD_Shr-30629	0.000115466	0	0.00105425	0	7.56368e-05	0	0	6.57718e-05	0	0	0	0	0	0	0	0	0	0	0.000149498	0	0	0	0	0	0	0	7.28356e-05	0	0	0	0	0.0030177	5.48663e-05	4.80998e-05	0	0
>SD_Shr-40218	0.000577331	0.00023363	0	0	0.000605094	0	0	0	0.00132261	0	0	2.58324e-05	0	9.9235e-05	0	0	0	0	0.000149498	0.000405293	0.000137791	0	7.08612e-05	0	6.8728e-05	0.000272254	0.000109253	1.93449e-05	3.94491e-05	2.38214e-05	0	0.000218674	0	0	0.000261778	0
>SD_Shr-40207	0	0.0030956	0.000527126	0	0.00022691	5.13424e-05	0	6.57718e-05	0	7.21236e-05	0	2.58324e-05	0	0	0	5.6612e-05	0.000177461	6.96568e-05	0	0	0	0	0	0	0	0	0	1.93449e-05	0	0	0	4.37348e-05	0	9.61996e-05	8.72592e-05	0
>SD_Shr-40209	0.000115466	0.000876113	0	0.000188605	0.00105892	5.13424e-05	0	0.000328859	0	0	0.000327294	0	0	0	0	0	0	0	0.000298996	0.000337744	0.000137791	0.000114573	0.000141722	8.10826e-05	6.8728e-05	0.000272254	7.28356e-05	0	0	0	5.63155e-05	4.37348e-05	0	0	0	0
>SD_Shr-40204	0	5.84075e-05	0	0.000188605	0	0	0	0	0	0.000288495	0	2.58324e-05	0	0	0	0	0	6.96568e-05	7.4749e-05	0.000540391	0.00133198	0.000343719	0.000850334	0.000243248	0.000137456	0.000181503	7.28356e-05	0	0	0	0	8.74695e-05	0	0	0	0
>SD_Shr-10001	0.000173199	0.000525668	0	0.000754421	0.000756368	0.000256712	0	0.000197315	0	7.21236e-05	0.000327294	0	7.23951e-05	9.9235e-05	0	0.000113224	8.87304e-05	0.000278627	0.000149498	0	4.59303e-05	5.72866e-05	0	0	0	0	0.000291342	0	0	0	0	0	0	4.80998e-05	0.000174518	0
>SD_Shr-30245	0.000115466	5.84075e-05	0.000527126	0.00037721	0.000302547	0.00020537	0.000133582	6.57718e-05	0	7.21236e-05	0.000109098	2.58324e-05	0	0	0	5.6612e-05	8.87304e-05	0.000278627	0.000224247	0	0	5.72866e-05	7.08612e-05	0	0.000274912	0.000907514	0.000109253	0	0	2.38214e-05	0	0.000174939	0	0	0.000174518	0
>SD_Shr-31194	0.000519598	0.00181063	0	0.00037721	0	0.000462082	0	6.57718e-05	0	0	0	2.58324e-05	0	0	0	0	0	0	0	0.000540391	0	0	0	0.000162165	0	0.000181503	7.28356e-05	0	0	0	0	0	5.48663e-05	0	8.72592e-05	0
>SD_Shr-10031	0.000173199	0.00023363	0.00158138	0	0.000302547	5.13424e-05	0	6.57718e-05	0	0	0.000545489	0	0	9.9235e-05	0	0.000169836	0.000532383	0	0.000149498	6.75489e-05	9.18607e-05	0	0	0	0	0	0.000109253	1.93449e-05	0	0	0	4.37348e-05	0	0	8.72592e-05	0
>SD_Shr-30116	0.000288666	0.000292038	0.00105425	0.000754421	0.000529458	0	0	0.000197315	0	0	0.000109098	0	0	0	0	5.6612e-05	0	0	7.4749e-05	0.000202647	0.000229652	0	7.08612e-05	0	0.000137456	9.07514e-05	3.64178e-05	0	0	0	5.63155e-05	0	0	0	8.72592e-05	0
>SD_Shr-00005	0.000173199	0.000116815	0	0	0	5.13424e-05	0.000133582	0.000131544	0	0.000216371	0	0	7.23951e-05	9.9235e-05	0.00086621	0.000169836	8.87304e-05	6.96568e-05	0	0.000135098	0	0.000114573	0.000212584	8.10826e-05	0	0.000544509	0.000182089	0	7.88982e-05	0	0.000112631	0.000131204	0.000109733	4.80998e-05	0.000261778	0
>SD_Shr-40244	5.77331e-05	0	0.000527126	0.00150884	0.000453821	0.000102685	6.6791e-05	0.000131544	0	0	0.000109098	0	7.23951e-05	9.9235e-05	0	0	0.000266191	0	0	0	4.59303e-05	0.000515579	0	0	0.000137456	0	0	0	3.94491e-05	0	5.63155e-05	0	0	0	0	0
>SD_Shr-10165	5.77331e-05	0	0	0	0	0	6.6791e-05	0	0	7.21236e-05	0	7.74972e-05	0	0	0	0	0	0	7.4749e-05	0	0	0.000229146	0	0	6.8728e-05	0.000181503	3.64178e-05	0.000657728	3.94491e-05	0.000738463	0.000337893	0.000131204	0.000164599	0.000673397	8.72592e-05	0.000477264
>SD_Shr-40210	0	5.84075e-05	0	0	0	0.000102685	0	0	0	0	0	0	0	0	0	0	0	0	0.000149498	0.000540391	0.000643025	0	0.000212584	0.00210815	0	0.000272254	0	0	0	2.38214e-05	0	0	5.48663e-05	0	0	0
>SD_Shr-40211	5.77331e-05	5.84075e-05	0	0	0	0	0.000133582	0	0	0.000432742	0.000436392	0	0.000217185	9.9235e-05	9.62456e-05	5.6612e-05	0.000532383	6.96568e-05	7.4749e-05	0	0	5.72866e-05	0	0.000162165	0.00034364	0.000181503	0.000145671	0	0	7.14641e-05	0.000168946	4.37348e-05	0.000384064	0.000144299	0.000174518	0
>SD_Shr-40208	0.000519598	0.00110974	0	0.000188605	0.000453821	0.000718794	6.6791e-05	0.000197315	0	0	0.000109098	0.000129162	0	0	0	0	0.000266191	0.000139314	0	0	4.59303e-05	5.72866e-05	7.08612e-05	0	0	0	3.64178e-05	0	0	0	0	0	0	0	0	0
>SD_Shr-40212	0.000173199	0.000175223	0.000527126	0.000188605	0.000378184	0.000564766	0	0.000197315	0	7.21236e-05	0.000109098	5.16648e-05	0	0	0	0	0	6.96568e-05	7.4749e-05	6.75489e-05	4.59303e-05	0.000114573	7.08612e-05	0	6.8728e-05	0.000181503	0.000145671	5.80348e-05	7.88982e-05	2.38214e-05	0.000112631	0	0	4.80998e-05	0.000261778	0.000238632
>SD_Shr-30719	0	0	0	0	0	5.13424e-05	0	6.57718e-05	0	7.21236e-05	0.000109098	2.58324e-05	0	0	0	0	8.87304e-05	6.96568e-05	7.4749e-05	6.75489e-05	0	5.72866e-05	7.08612e-05	0	6.8728e-05	0	7.28356e-05	1.93449e-05	0	7.14641e-05	0.000732101	0.000612287	0.00060353	0.000625297	0.000523555	0
>SD_Shr-40237	0.000288666	0.000292038	0.00105425	0.000188605	0.000605094	0.000102685	0	6.57718e-05	0	0	0.000218196	0	0	9.9235e-05	0	0	0	0	7.4749e-05	0.000135098	0.000229652	5.72866e-05	0	0	0.000137456	0.000272254	0	0	3.94491e-05	0	0	0	0	0	0.000174518	0
>SD_Shr-40202	0	0	0	0	0	0	0.000200373	0	0	0.000216371	0.000872783	0.00100746	0	0	0	0.000113224	0.000532383	0.000417941	0.000224247	0	0	0	0	0	6.8728e-05	0.000181503	3.64178e-05	0	0	0	0	4.37348e-05	0	0	0	0.000119316
>SD_Shr-30220	0.000577331	0.00093452	0.000527126	0	0.000756368	0.000154027	0	0.000131544	0	0	0	0	0	0	0	0	0	0	0	0.000202647	0.000137791	0	0.000141722	8.10826e-05	0	9.07514e-05	7.28356e-05	3.86899e-05	0	0.000119107	0	4.37348e-05	0	0	0	0
>SD_Shr-30054	0.000288666	5.84075e-05	0.000527126	0	0	5.13424e-05	0	0	0	0	0	0	0	0	9.62456e-05	5.6612e-05	0	0	0	0.000472842	0.000413373	5.72866e-05	7.08612e-05	0.00105407	0	9.07514e-05	3.64178e-05	0	0	0	0.000112631	4.37348e-05	0	4.80998e-05	0.000349037	0.000119316
>SD_Shr-40219	0.000115466	0	0.00105425	0	0	0.000102685	0.000200373	0.000197315	0	0	0.000109098	2.58324e-05	7.23951e-05	0.00039694	0	0	0	0	0.000149498	0	9.18607e-05	0	0	0.000162165	0	0	0.000182089	1.93449e-05	0	2.38214e-05	5.63155e-05	0.000874695	0	0	8.72592e-05	0
>SD_Shr-30333	0.000115466	0.00023363	0.000527126	0	0.000302547	0.000102685	0	0.000131544	0	0	0.000218196	0	7.23951e-05	0	0	0	0	0.000139314	0.000149498	0.000202647	0.000367443	0	7.08612e-05	0.00032433	0	0.000363006	0.000109253	3.86899e-05	0	2.38214e-05	0.000112631	0.000218674	0	0	8.72592e-05	0
>SD_Shr-00018	0.000519598	0.000175223	0	0.000565816	0.0014371	0.00020537	0	6.57718e-05	0	0	0	5.16648e-05	0	0	0	0	0	0.000208971	7.4749e-05	6.75489e-05	9.18607e-05	5.72866e-05	0.000141722	8.10826e-05	0	9.07514e-05	0	0	3.94491e-05	0	0	0	0	0	0	0
>SD_Shr-40217	0.000346399	0.000175223	0	0.000188605	0.00105892	0.000256712	0	0.000394631	0	7.21236e-05	0.000218196	0	0	9.9235e-05	0	0.000113224	0	6.96568e-05	0	0.000202647	4.59303e-05	0	0	0	6.8728e-05	0.000181503	7.28356e-05	0	0	0	0	0.000131204	5.48663e-05	0	8.72592e-05	0
>SD_Shr-30751	0.000115466	0.000350445	0.000527126	0.000188605	0.000378184	0.000154027	0	0.000131544	0	0	0.000218196	0	0	0.00039694	0.000481228	0.000169836	8.87304e-05	6.96568e-05	0	6.75489e-05	0	5.72866e-05	7.08612e-05	0	0	0.000181503	0	0	0	2.38214e-05	0.000112631	4.37348e-05	0	0	0	0
>SD_Shr-30012	0.000115466	0.000642483	0.000527126	0.00037721	0.000680731	0.000462082	6.6791e-05	6.57718e-05	0	7.21236e-05	0	0	0	0	0	0	0	0	0.000149498	0	4.59303e-05	0	0	0	0.000206184	0.000181503	7.28356e-05	0	0	2.38214e-05	0	4.37348e-05	0	0	8.72592e-05	0
>SD_Shr-40249	0.000115466	0	0	0	7.56368e-05	0.000256712	0	0.000131544	0.00132261	0.000144247	0	2.58324e-05	7.23951e-05	9.9235e-05	0	0	0.000177461	6.96568e-05	0	0	0	0	0	8.10826e-05	6.8728e-05	9.07514e-05	0.000109253	0	0.000118347	4.76427e-05	0	8.74695e-05	0.000109733	0	0.000349037	0.000119316
>SD_Shr-40278	0	5.84075e-05	0	0.00037721	0	5.13424e-05	0	0	0.00132261	0	0.000327294	0.000129162	0	9.9235e-05	0.000192491	0.000113224	8.87304e-05	0.000139314	0	0	0	0	0	0	6.8728e-05	0.000181503	3.64178e-05	0	0	0	0	0	0	0	0.000349037	0.000119316
>SD_Shr-40239	0.000115466	0.00023363	0.00105425	0	0.000378184	0.00020537	0	0.000328859	0	0	0.000218196	0	0	0	0	0	8.87304e-05	6.96568e-05	0.000149498	0.000202647	0.000137791	0.000114573	0	0	0	9.07514e-05	3.64178e-05	1.93449e-05	0	2.38214e-05	0	4.37348e-05	0	0	8.72592e-05	0
>SD_Shr-40216	0.00161653	0.000116815	0	0	0.000378184	0	6.6791e-05	0	0	0	0.000109098	2.58324e-05	7.23951e-05	9.9235e-05	9.62456e-05	0	0	0	0.000149498	0.000135098	9.18607e-05	5.72866e-05	7.08612e-05	0	6.8728e-05	0.000181503	0	0	0	2.38214e-05	5.63155e-05	0	0	4.80998e-05	0	0.000119316
>SD_Shr-40233	5.77331e-05	0	0	0	0	5.13424e-05	0.000133582	0.000263087	0	0	0.000545489	2.58324e-05	0.000217185	0.00059541	0.000288737	0.00028306	0	0.000139314	0	0	0	0	0	8.10826e-05	0	0.000726011	0	0	0	2.38214e-05	0	4.37348e-05	0	0	8.72592e-05	0
>SD_Shr-30344	0.000230932	0	0	0.00037721	0	5.13424e-05	0	6.57718e-05	0	7.21236e-05	0	0	0	0	0	5.6612e-05	0	0	7.4749e-05	6.75489e-05	4.59303e-05	0.000114573	0	0	0	0	0	1.93449e-05	0	2.38214e-05	0.0021963	0	0	0.000144299	0	0
>SD_Shr-32449	0.000230932	0	0	0	0	0.000256712	0	0.000328859	0	0.000144247	0	0	7.23951e-05	0	0.000288737	5.6612e-05	0	0.000139314	0.000149498	6.75489e-05	4.59303e-05	5.72866e-05	7.08612e-05	8.10826e-05	0.000274912	9.07514e-05	0.000291342	7.73798e-05	7.88982e-05	4.76427e-05	0.000112631	0.000218674	0.000219465	4.80998e-05	8.72592e-05	0
>SD_Shr-40220	5.77331e-05	0	0	0	0	5.13424e-05	6.6791e-05	6.57718e-05	0	7.21236e-05	0	0	0.00014479	0	0	0.000113224	8.87304e-05	0.000139314	0.000298996	6.75489e-05	9.18607e-05	0	0.000992056	0	0.000137456	0.000181503	0.000109253	0	7.88982e-05	0	0.000112631	0.000131204	0.000164599	0	0.000349037	0
>SD_Shr-30512	0.000173199	0.000817705	0	0.00037721	0.000151274	0.000102685	6.6791e-05	6.57718e-05	0	0	0.000327294	2.58324e-05	0	0	9.62456e-05	0	0	0.000139314	0.000224247	6.75489e-05	0	5.72866e-05	0	0	6.8728e-05	0.000272254	0	0	0	0	0	4.37348e-05	0	0	0.000436296	0
>SD_Shr-40215	0	0	0	0	7.56368e-05	5.13424e-05	0	0	0	0	0.000109098	2.58324e-05	0	9.9235e-05	0	0.000169836	0	0.000696568	0	6.75489e-05	4.59303e-05	5.72866e-05	0	8.10826e-05	0.000206184	0.000544509	0	3.86899e-05	0	2.38214e-05	5.63155e-05	0.000656021	0.000109733	0	0.000349037	0
>SD_Shr-30363	0.000173199	0	0.00263563	0	0.000302547	0	0	6.57718e-05	0	7.21236e-05	0	0	0	0	0	5.6612e-05	0	0	0	0	0	0	0	0	6.8728e-05	0	0	0	0	0	0	0	0	0	0	0
>SD_Shr-40214	0.00294439	0	0	0	0	5.13424e-05	0	0	0	7.21236e-05	0	0	7.23951e-05	0	0	0	0	0	0.000149498	0	0	5.72866e-05	0	0	0	0	0	0	0	0	0	0	0	0	0	0
>SD_Shr-40230	0.000173199	5.84075e-05	0.000527126	0.000188605	0	5.13424e-05	0	6.57718e-05	0	0	0.000109098	5.16648e-05	0.00014479	0	9.62456e-05	0	0	0	0	0.000135098	0	0	0	0	0	0.000816763	3.64178e-05	1.93449e-05	3.94491e-05	0.000119107	0	0.000437348	0	0	0.000261778	0
>SD_Shr-33578	5.77331e-05	0	0	0	0	5.13424e-05	6.6791e-05	0	0	7.21236e-05	0.000109098	7.74972e-05	0.000579161	0.000694645	0.000288737	0.000396284	0.000532383	6.96568e-05	0	0	0	0	0	0	6.8728e-05	0	3.64178e-05	0	0	0	5.63155e-05	4.37348e-05	0.000109733	0	0	0
>SD_Shr-30262	0.000115466	0.000116815	0	0.000188605	0.000680731	0.000102685	0	0	0	0	0	0	0	0	0	0	0.000532383	0	0	0.000270195	0.000137791	0	0	0.000162165	0	9.07514e-05	0.000728356	0	0	0	5.63155e-05	4.37348e-05	5.48663e-05	0	0	0
>SD_Shr-40271	0.00092373	0	0	0	0	5.13424e-05	0	6.57718e-05	0.00132261	0	0	0	0	0	9.62456e-05	0.000113224	0	0	0	6.75489e-05	0	0	0	0	0	9.07514e-05	7.28356e-05	0	3.94491e-05	0	0	0	0.000109733	0	8.72592e-05	0.000238632
>SD_Shr-40242	0.000230932	0.000525668	0.000527126	0.00037721	0.000529458	5.13424e-05	0	0	0	0	0	0	0	0	0	0	0	0	7.4749e-05	0.000472842	0.000275582	5.72866e-05	0	0	0	0	3.64178e-05	1.93449e-05	0	0	0	0	0	0	8.72592e-05	0
>SD_Shr-00036	5.77331e-05	0.000292038	0.000527126	0	0.000302547	0.000102685	0	6.57718e-05	0	0	0.000218196	0	0	9.9235e-05	0	0	8.87304e-05	6.96568e-05	0.000224247	6.75489e-05	0.000137791	0.000114573	0.000354306	0	6.8728e-05	0.000181503	0.000182089	0	0	7.14641e-05	0	0	0	0	0	0
>SD_Shr-40221	0.00242479	0.000116815	0	0.000188605	0	0.000102685	6.6791e-05	6.57718e-05	0	0	0	0	0	0	0	0	0	6.96568e-05	0	6.75489e-05	0	0	0	0	0	0	0	0	0	0	0.000112631	0	0	0	0	0
>SD_Shr-40213	0	0	0	0	0	0.000154027	0.000200373	0.000197315	0	0	0	0	7.23951e-05	0	9.62456e-05	5.6612e-05	8.87304e-05	0	7.4749e-05	0.000135098	0	0.000286433	7.08612e-05	8.10826e-05	0.000274912	0	0.000254925	0	0.000236695	7.14641e-05	5.63155e-05	0.000262409	0.000329198	0	8.72592e-05	0.000119316
>SD_Shr-40235	0.000346399	0.000584075	0.000527126	0	0.000302547	0.000308054	0	0	0	0	0.000109098	2.58324e-05	0	0	0	5.6612e-05	0	0	0.000149498	0	0	5.72866e-05	0	0	0	0.000181503	0.000145671	0	3.94491e-05	0	5.63155e-05	0	5.48663e-05	0	0.000261778	0
>SD_Shr-30862	5.77331e-05	0.000116815	0	0	0.000302547	5.13424e-05	0	0.000197315	0	0	0.000109098	2.58324e-05	0	0	9.62456e-05	0	8.87304e-05	0	0.000523243	0.000135098	9.18607e-05	0.00017186	0.000141722	0	0.000137456	0.000453757	7.28356e-05	0	0	0	0.000112631	4.37348e-05	0	0	0.000174518	0
>SD_Shr-30157	5.77331e-05	0.00046726	0	0.00037721	0.000529458	0.000154027	0	6.57718e-05	0	0	0.000327294	0	0	0	0	0	0	6.96568e-05	0.000224247	0.000202647	0.000183721	0	0	8.10826e-05	0.000137456	0	3.64178e-05	0	0	0	0	0	0	0	0.000174518	0
>SD_Shr-40222	0.000115466	0	0	0	0	0.000102685	0	0	0	0.000144247	0	0.000284156	7.23951e-05	9.9235e-05	0	0.000735956	0.000354922	0.000278627	0.000149498	6.75489e-05	0	0	0	0	0	9.07514e-05	0	0	3.94491e-05	0	0	4.37348e-05	0.000109733	4.80998e-05	0.000349037	0
>SD_Shr-40232	5.77331e-05	0	0	0	0	5.13424e-05	0	0	0	0	0	0	0	0	0	0	0	6.96568e-05	0	0.000675489	0.000505234	0	0.000212584	0.000891909	6.8728e-05	0.000363006	3.64178e-05	0	0	0	5.63155e-05	0	0	0	8.72592e-05	0
>SD_Shr-40201	0	0	0	0	0	0	6.6791e-05	0	0	0	0	2.58324e-05	7.23951e-05	0	0	0	8.87304e-05	0	0	0	4.59303e-05	0.000114573	0	8.10826e-05	0.000137456	0	0	0.000464279	3.94491e-05	0.00052407	0.000168946	4.37348e-05	0.000384064	0.000384798	0.000174518	0.000119316
>SD_Shr-40224	0.00207839	0	0	0	0	0.000102685	0	0	0	0	0.000109098	7.74972e-05	0	0	0	0	8.87304e-05	0.000139314	0	0	0	0.00017186	0	0	0	0	0	0	3.94491e-05	0	0	8.74695e-05	0	0	0	0
>SD_Shr-40231	5.77331e-05	0	0	0	7.56368e-05	0.000102685	0.000200373	0	0	7.21236e-05	0.000109098	5.16648e-05	0.00014479	0	0.000288737	5.6612e-05	0	0.000278627	0.000149498	6.75489e-05	4.59303e-05	5.72866e-05	0	0	6.8728e-05	0.000272254	0	5.80348e-05	3.94491e-05	0	0.000168946	0.000218674	0.000109733	0	0.000174518	0
>SD_Shr-40226	5.77331e-05	0	0	0	0	5.13424e-05	0.000267164	6.57718e-05	0	0.000216371	0	0	7.23951e-05	0	0.000192491	0	8.87304e-05	0	0.000224247	6.75489e-05	0	5.72866e-05	0	0	0.000137456	9.07514e-05	0.000254925	3.86899e-05	0.000355042	0	5.63155e-05	0.000218674	0.000164599	0	0.000174518	0
>SD_Shr-30037	5.77331e-05	0.00093452	0.000527126	0	7.56368e-05	5.13424e-05	0	0.000131544	0	0	0	0	7.23951e-05	0.00019847	0	5.6612e-05	0	0	0	0	9.18607e-05	0	0	0.000162165	0	0	0	0	0	2.38214e-05	0.000168946	0	0	0	0.000174518	0.000119316
>SD_Shr-40413	5.77331e-05	0	0	0.00132024	0	0	0	0	0.00132261	7.21236e-05	0	0	7.23951e-05	0	0	0	0	0	0	0	0	0	0	0	0	0	0	0	0	0	0	0	0	0	0	0
>SD_Shr-30576	0	0	0	0	0	0	0	0	0	0	0	0	0	0	0	0	0	0.000139314	0	0	0	0	7.08612e-05	0	0	0.000272254	0	0.000174104	0	0.000309678	0.000563155	0.000174939	0.000219465	0.000384798	0.000174518	0.000357948
>SD_Shr-33422	0	0	0	0	0	0	0	0	0	0	0	0	0	0	0	0	0	0	0	0	0	0	7.08612e-05	0	0	0	0	0.000483623	0	0.000786105	0.000281577	0	5.48663e-05	0.000769597	0	0.000357948
>SD_Shr-40227	0.00265572	0	0	0	0	0	0	0	0	7.21236e-05	0	0	0	0	0	0	0	0	0	0	0	0	0	0	6.8728e-05	0	0	0	0	0	0	0	0	0	0	0
>SD_Shr-40229	0.000346399	0	0	0	0	0	0.000133582	0	0	7.21236e-05	0.000436392	0.000284156	7.23951e-05	0	0	0.000169836	8.87304e-05	0.000487598	0.000373745	6.75489e-05	0	0	0	0	0	0.000181503	0	0	0	2.38214e-05	5.63155e-05	0	0	0	0	0
>SD_Shr-40225	5.77331e-05	0.000116815	0	0	7.56368e-05	0.000102685	0.000133582	6.57718e-05	0	0.000360618	0.000109098	7.74972e-05	0	0	9.62456e-05	0	0	6.96568e-05	0	6.75489e-05	0.000229652	0.000114573	7.08612e-05	8.10826e-05	6.8728e-05	9.07514e-05	0.000182089	5.80348e-05	0.000118347	4.76427e-05	0	0.000131204	0	4.80998e-05	8.72592e-05	0.000119316
>SD_Shr-30096	5.77331e-05	0.000175223	0	0	0	0	0	0	0	0	0	0	0	0.00019847	0	0	8.87304e-05	6.96568e-05	0.000896988	0.000405293	0	0.000229146	0	0	0	0	0	0	3.94491e-05	2.38214e-05	5.63155e-05	0.000262409	0	0	0.000261778	0
>SD_Shr-40234	0	0	0	0.000188605	7.56368e-05	5.13424e-05	0	0	0	0.000144247	0	0	0.00014479	9.9235e-05	0	0	0	0	7.4749e-05	6.75489e-05	4.59303e-05	0.000114573	7.08612e-05	0.000243248	0.000137456	9.07514e-05	7.28356e-05	3.86899e-05	0.000197246	4.76427e-05	5.63155e-05	0.000349878	5.48663e-05	0	0.000349037	0
>SD_Shr-40250	0	0.00023363	0	0.000188605	7.56368e-05	5.13424e-05	0	6.57718e-05	0	0	0.000109098	2.58324e-05	0	9.9235e-05	0	0	0	0	0.000149498	6.75489e-05	9.18607e-05	0	0.000354306	0.000810826	6.8728e-05	0	7.28356e-05	1.93449e-05	0	2.38214e-05	0	0	0	0	8.72592e-05	0.000119316
>SD_Shr-40236	5.77331e-05	0	0	0	0	5.13424e-05	0.000133582	0.000131544	0	7.21236e-05	0	2.58324e-05	0	0.000297705	0	5.6612e-05	8.87304e-05	0	0.000298996	0.000135098	0	0.000286433	7.08612e-05	0.000162165	6.8728e-05	0	7.28356e-05	1.93449e-05	0.000197246	0	5.63155e-05	0.000218674	5.48663e-05	4.80998e-05	8.72592e-05	0
>SD_Shr-40241	0.000115466	0.000175223	0	0.000188605	0.000151274	0.000154027	0.000133582	6.57718e-05	0	0	0.000109098	0	0	9.9235e-05	0	5.6612e-05	0	0	0.000224247	6.75489e-05	4.59303e-05	0	7.08612e-05	8.10826e-05	0.000137456	0	0	3.86899e-05	0	9.52855e-05	0.000112631	0.000131204	5.48663e-05	0	0.000349037	0
>SD_Shr-40275	0	0.000116815	0.000527126	0	7.56368e-05	0	0	0	0	0	0	0	7.23951e-05	0	0	0	0	0.000278627	0.000298996	6.75489e-05	0	0	7.08612e-05	0.000162165	6.8728e-05	0.000363006	0	0	0	0	0.000112631	0.000218674	0	0	8.72592e-05	0.000119316
>SD_Shr-30125	0.000404132	5.84075e-05	0	0.000188605	0.00022691	0.000359397	0	0.000263087	0	0	0.000327294	7.74972e-05	7.23951e-05	0	0	0	8.87304e-05	0	7.4749e-05	0	4.59303e-05	0	0	0	0	0.000181503	7.28356e-05	3.86899e-05	0	2.38214e-05	5.63155e-05	0	5.48663e-05	0	0	0
>SD_Shr-40266	5.77331e-05	0.000116815	0	0.000188605	7.56368e-05	0	0	6.57718e-05	0	0	0.000436392	2.58324e-05	0	0	0	5.6612e-05	0	0.000348284	0	6.75489e-05	0	0	0	0	6.8728e-05	0.000726011	0	0	0	0	0	0.000131204	0	4.80998e-05	0.000174518	0
>SD_Shr-40240	0	0	0	0	0	0	0	0.000131544	0	7.21236e-05	0	2.58324e-05	0	0	0	0.000113224	0	0	7.4749e-05	0	0	5.72866e-05	0	0	0	0	3.64178e-05	0	3.94491e-05	0	0.000281577	0.000262409	0.000329198	0.000240499	0.000785333	0.000119316
>SD_Shr-40245	5.77331e-05	0	0	0	0	0	0	0	0	0.000216371	0	0	0	0	0	0	0	0.000139314	7.4749e-05	6.75489e-05	0.000321512	0.000114573	0.000850334	0.000243248	0	0.000181503	3.64178e-05	0	3.94491e-05	0	0.000168946	4.37348e-05	0	0	0	0
>SD_Shr-40251	0.000173199	0	0	0.000188605	7.56368e-05	0.000102685	6.6791e-05	6.57718e-05	0	7.21236e-05	0	0	0	0.00019847	9.62456e-05	5.6612e-05	0.000177461	0.000139314	0.000224247	0.000135098	0	5.72866e-05	7.08612e-05	0	0	9.07514e-05	0.000218507	0	3.94491e-05	0	0	0.000131204	0	0	0.000174518	0
>SD_Shr-40264	0	0	0	0	0	0	0.000133582	0	0	7.21236e-05	0.000981881	0.00010333	0	0	0	0.000113224	0	0.000626912	0	6.75489e-05	0	0	0	0	0	0.000181503	0	0	0	0	0	0	0	0	0.000261778	0
>SD_Shr-40252	0.000808264	5.84075e-05	0	0	7.56368e-05	0.000102685	6.6791e-05	0.000131544	0	0.000144247	0.000109098	0	7.23951e-05	0.00039694	9.62456e-05	0	0.000177461	0	0	0.000135098	0	0	0	0	0	9.07514e-05	0	1.93449e-05	0	0	0	4.37348e-05	0	0	0	0
>SD_Shr-10065	0.000115466	0.000175223	0	0.00037721	0.000453821	0.000102685	6.6791e-05	6.57718e-05	0	0	0.000109098	0	0	0	0	0	0	0	0.000224247	0.000202647	9.18607e-05	5.72866e-05	0	0	0	0.000272254	3.64178e-05	0	0	0	0	0	0	0	0.000174518	0
>SD_Shr-30020	0.000692797	0.00046726	0	0.00037721	0.000151274	5.13424e-05	0	0	0	0	0	7.74972e-05	7.23951e-05	0	0	0	8.87304e-05	6.96568e-05	0	0	4.59303e-05	0	0	0	0	0.000181503	0.000109253	1.93449e-05	0	2.38214e-05	0	8.74695e-05	0	0	0	0
>SD_Shr-40313	0	5.84075e-05	0	0	7.56368e-05	0	0	6.57718e-05	0.00132261	0.000144247	0.000109098	0.00010333	0	0	0	0	0	0.000139314	0	0	0	0	0	0	6.8728e-05	0.000272254	7.28356e-05	3.86899e-05	0	0	0	4.37348e-05	0	0	0	0
>SD_Shr-40310	5.77331e-05	0.000116815	0	0.00132024	7.56368e-05	0	0	0	0	0	0.000545489	2.58324e-05	0	0	0	0	8.87304e-05	0	0	0	0	0.00017186	0	0	0	0	0	0	0	0	0	0	5.48663e-05	4.80998e-05	0	0
>SD_Shr-30733	0.000115466	0.000175223	0.000527126	0.000565816	0	0	0	0	0	0	0.000218196	0	0	0	0	5.6612e-05	0	0	0.000224247	6.75489e-05	9.18607e-05	5.72866e-05	7.08612e-05	0.000162165	0	0	0	0	0	0	5.63155e-05	0	0	0	8.72592e-05	0
>SD_Shr-40294	0	0.000350445	0.000527126	0.000188605	0.000529458	5.13424e-05	0	0	0	0	0.000218196	0	0	0	9.62456e-05	0	0	6.96568e-05	7.4749e-05	0	9.18607e-05	5.72866e-05	0	0	6.8728e-05	0	0	0	3.94491e-05	0	0	0	0	0	8.72592e-05	0
>SD_Shr-40238	0.000173199	0.000116815	0	0	7.56368e-05	0.000102685	0	0.000131544	0	7.21236e-05	0.000109098	5.16648e-05	0	9.9235e-05	9.62456e-05	0.000113224	8.87304e-05	0	7.4749e-05	6.75489e-05	0	5.72866e-05	0.000141722	8.10826e-05	0	9.07514e-05	0.000291342	1.93449e-05	3.94491e-05	2.38214e-05	0.000112631	0.000174939	0	0	0	0
>SD_Shr-00008	0	0	0	0	0	5.13424e-05	0	0	0	0.000144247	0.000109098	0	0	0	9.62456e-05	0	0	0	0	0	0	0.000114573	0	0	0.000549824	0.000363006	0	0.000135415	0	4.76427e-05	0.000112631	0	5.48663e-05	0.000384798	0	0.000238632
>SD_Shr-40267	5.77331e-05	0	0	0.000188605	0	5.13424e-05	0	0	0	0.000144247	0	0	7.23951e-05	9.9235e-05	0	5.6612e-05	8.87304e-05	0	0.000298996	6.75489e-05	0	0	0.000354306	8.10826e-05	6.8728e-05	9.07514e-05	3.64178e-05	0	0	4.76427e-05	0.000112631	4.37348e-05	0	0	0.000436296	0
>SD_Shr-31439	5.77331e-05	0	0	0	0	0.000102685	0.000200373	0.000131544	0	0	0	2.58324e-05	7.23951e-05	9.9235e-05	9.62456e-05	5.6612e-05	0.000177461	6.96568e-05	7.4749e-05	0	0	5.72866e-05	7.08612e-05	0.000162165	0	0	0	9.67247e-05	0.000157796	0	0	0.000174939	0.000164599	0.000144299	0.000174518	0
>SD_Shr-00070	0.000115466	0.000292038	0	0.000188605	0.000983278	0.00020537	0	0	0	0	0	5.16648e-05	7.23951e-05	0	0	0	0	0	7.4749e-05	0	4.59303e-05	0	0	0	6.8728e-05	0	0	0	3.94491e-05	0	5.63155e-05	8.74695e-05	5.48663e-05	0	0	0
>SD_Shr-30159	5.77331e-05	0.000175223	0	0.000188605	0.000680731	5.13424e-05	0	0	0	0	0.000109098	0	0	0	0	0	0	6.96568e-05	0.000224247	0	4.59303e-05	0	7.08612e-05	8.10826e-05	6.8728e-05	0.000453757	3.64178e-05	1.93449e-05	0	0	0	0	0	0	0	0
>SD_Shr-34797	5.77331e-05	0	0.000527126	0	0.00022691	5.13424e-05	6.6791e-05	0	0	7.21236e-05	0.000654587	2.58324e-05	0	0	9.62456e-05	0	0.000354922	0	0	0	9.18607e-05	0	0	0	0	0	0	0	0	4.76427e-05	5.63155e-05	0	0	0	0	0
>SD_Shr-40276	0.000577331	0.000525668	0.000527126	0	0.000151274	0	0	6.57718e-05	0	7.21236e-05	0.000109098	0	0	0	0	0	0	0	0	0	4.59303e-05	0	0	8.10826e-05	0	0	7.28356e-05	0	3.94491e-05	0	5.63155e-05	0	0	0	0	0
>SD_Shr-40248	0.000115466	0	0	0	0	0.000102685	0	0	0	0	0	0.000180827	0.00014479	9.9235e-05	0.000288737	5.6612e-05	8.87304e-05	0.000278627	0	6.75489e-05	0	0	0	0.000162165	6.8728e-05	0.000181503	7.28356e-05	3.86899e-05	0	4.76427e-05	0	0	0	4.80998e-05	0.000261778	0
>SD_Shr-40265	0.000115466	0	0	0	0	0.000154027	0	6.57718e-05	0	0.000144247	0.000218196	0	0.00014479	9.9235e-05	9.62456e-05	0	0.000177461	0	0.000149498	0	0	5.72866e-05	0	0	0.000137456	9.07514e-05	0	1.93449e-05	0	0	5.63155e-05	0.000131204	5.48663e-05	9.61996e-05	0.000174518	0.000119316
>SD_Shr-10096	0	0.000116815	0.00105425	0.000188605	7.56368e-05	0.00020537	0	0	0	0	0	2.58324e-05	0	0	0	0	8.87304e-05	0	0	0	0	0	0	0.000243248	0	0.000272254	0	0	0	2.38214e-05	0	0	0	0	0	0
>SD_Shr-40253	5.77331e-05	0	0	0	0	0	6.6791e-05	6.57718e-05	0	0.000144247	0.000327294	0.000154994	7.23951e-05	0	0.000192491	0.000113224	0.000266191	0.000139314	0.000149498	6.75489e-05	0	0	0	8.10826e-05	6.8728e-05	0	3.64178e-05	0	7.88982e-05	0	5.63155e-05	4.37348e-05	5.48663e-05	4.80998e-05	0	0
>SD_Shr-30077	0	0	0	0	0	0	0	0	0	0	0	0	7.23951e-05	0	9.62456e-05	0	0	0	0	0	0	0	0	0	0	0	3.64178e-05	0.000367554	3.94491e-05	0.000285856	0.000337893	4.37348e-05	0.000164599	0.000240499	0	0.00059658
>SD_Shr-00035	0	0.000175223	0	0.00037721	0.000453821	0	0	0	0	0	0	2.58324e-05	0	9.9235e-05	0	0	8.87304e-05	0	0.000224247	0.000270195	4.59303e-05	0	0	0	0	0.000453757	0	0	0	0	5.63155e-05	0	0	0	0	0
>SD_Shr-40273	0	0	0	0.00037721	0	5.13424e-05	6.6791e-05	0	0	0	0	7.74972e-05	7.23951e-05	0.000297705	9.62456e-05	0.000113224	0.000177461	0.000139314	7.4749e-05	0	0	0	7.08612e-05	0	6.8728e-05	0	0	0	0.000157796	0	0	4.37348e-05	0.000109733	4.80998e-05	8.72592e-05	0.000119316
>SD_Shr-40282	0	0.000116815	0	0.00037721	0	5.13424e-05	0	0	0	0	0.000109098	5.16648e-05	0	0	0	0	0	0.000278627	0.000224247	0.000135098	0	0	0	0	0.000206184	0.000453757	0	1.93449e-05	0	0	0	4.37348e-05	0	0	0.000174518	0
>SD_Shr-00042	5.77331e-05	0.000116815	0.000527126	0	0.00022691	0	0	0	0	0	0.000109098	0	0	0	0	0	0.000177461	6.96568e-05	0.000224247	0	0	0	0.000141722	0.000162165	0	0.000181503	0	0	0	4.76427e-05	5.63155e-05	4.37348e-05	0	0	8.72592e-05	0
>SD_Shr-40228	0.000173199	5.84075e-05	0	0	0	0	6.6791e-05	0	0	7.21236e-05	0.000327294	0.00064581	0.00014479	0	9.62456e-05	0.000169836	0	0.000348284	7.4749e-05	0	0	0	0	0	0	0	0	0	3.94491e-05	0	0	0	0	0	0	0
>SD_Shr-40395	0	0.000292038	0.00158138	0	0	0	0	0	0	0	0.000109098	0	0	9.9235e-05	9.62456e-05	0	0	0	0	0	0	0	0	0	0	0	3.64178e-05	0	0	0	0	0	0	0	0	0
>SD_Shr-30868	5.77331e-05	0.000759298	0	0	0.000529458	5.13424e-05	0	6.57718e-05	0	0	0	0	0	0	9.62456e-05	0	0	6.96568e-05	0	6.75489e-05	0.000229652	0	0	0	0	9.07514e-05	7.28356e-05	1.93449e-05	0	4.76427e-05	0	4.37348e-05	0	0	0	0
>SD_Shr-40272	0	0	0	0	0	0	0.000133582	0	0	0.000144247	0.000327294	5.16648e-05	7.23951e-05	0.000297705	0.000192491	0.00056612	0	0.000139314	0	0	0	0	7.08612e-05	0	0	9.07514e-05	0	0	0	2.38214e-05	0	8.74695e-05	0	0	0	0
>SD_Shr-40259	0	0	0	0	0	0	0	6.57718e-05	0	0	0	0	0	9.9235e-05	0	5.6612e-05	0	0	7.4749e-05	0	0	5.72866e-05	0	0	0.000137456	9.07514e-05	0	0	0	2.38214e-05	0.000281577	0.000306143	0.000109733	9.61996e-05	0.000785333	0
>SD_Shr-40246	0	0	0	0	0	0	0.000200373	0	0	7.21236e-05	0.000327294	0.000387486	0	0	0.000192491	0.000396284	8.87304e-05	0.000417941	7.4749e-05	0	0	0	0	0	0	0	0	0	0	2.38214e-05	0	0	0	0	0	0
>SD_Shr-40254	0.000346399	0.000175223	0	0	0.00022691	0.000308054	0	0.000328859	0	0	0	2.58324e-05	0	9.9235e-05	0	0	0.000177461	6.96568e-05	0	6.75489e-05	4.59303e-05	0	0	0	0	0	0.000145671	0	0	2.38214e-05	0	0	0	0	0	0.000119316
>SD_Shr-40284	0	0	0	0.000188605	0	0	6.6791e-05	0	0	0.000216371	0	5.16648e-05	0	0.00039694	9.62456e-05	0.000169836	0.000354922	0.000208971	0	0	0	0	0	0	0	9.07514e-05	3.64178e-05	0	3.94491e-05	0	0	8.74695e-05	5.48663e-05	0	8.72592e-05	0
>SD_Shr-40285	0	5.84075e-05	0	0	7.56368e-05	0	0	6.57718e-05	0	0	0.000218196	2.58324e-05	0	9.9235e-05	0	0	0	0.000208971	7.4749e-05	0	0	0	0	0	0.000137456	0.000363006	0	0	0	0	0.000337893	4.37348e-05	0	0	0.000436296	0
>SD_Shr-32722	5.77331e-05	0	0	0	0	0.000102685	0.000133582	6.57718e-05	0	0.000144247	0.000109098	0	7.23951e-05	9.9235e-05	9.62456e-05	0	0.000177461	0	0	6.75489e-05	0	5.72866e-05	7.08612e-05	0.000162165	0.000137456	0	7.28356e-05	0	0.000197246	2.38214e-05	0	0.000174939	5.48663e-05	4.80998e-05	0	0
>SD_Shr-40263	0	0	0	0	0	0	0	0	0	7.21236e-05	0	0	0	9.9235e-05	0	0	0	0	0	0	0	5.72866e-05	0	0	0	0	0	0	0	0	0.000675786	0.000306143	5.48663e-05	4.80998e-05	0.000785333	0
>SD_Shr-33987	0.000461865	0.000175223	0.000527126	0	0	0.000102685	0	6.57718e-05	0	0	0	2.58324e-05	0	0	0	0	0.000177461	0	0	0	0	0	0	0	6.8728e-05	0	7.28356e-05	1.93449e-05	0	2.38214e-05	0.000281577	0	0	0	8.72592e-05	0
>SD_Shr-40286	0	0	0	0	0	0	0.000200373	6.57718e-05	0	7.21236e-05	0.000327294	7.74972e-05	0	0	0	0.000113224	0.000177461	0.000208971	0.000224247	6.75489e-05	0	0	0	0	0	9.07514e-05	3.64178e-05	0	3.94491e-05	0	0	0	0	0	0.000261778	0.000119316
>SD_Shr-40255	5.77331e-05	5.84075e-05	0	0.000188605	0	0.000154027	0.000133582	0.000131544	0	0.000144247	0	0	7.23951e-05	0.00019847	0	0	0	6.96568e-05	0	6.75489e-05	4.59303e-05	0.00017186	0	0	6.8728e-05	0	3.64178e-05	0	0.000236695	7.14641e-05	0	8.74695e-05	0	0	8.72592e-05	0
>SD_Shr-40295	0	0.000408853	0	0.000188605	7.56368e-05	0	0	6.57718e-05	0	0	0.000545489	2.58324e-05	0	9.9235e-05	9.62456e-05	5.6612e-05	0	0	7.4749e-05	0.000135098	0	0	0	0	0	0	0	0	0	0	0	0	0	4.80998e-05	0.000261778	0
>SD_Shr-40257	0	0	0	0	0	0.00020537	0.000133582	0.000131544	0	0	0	0	0	0	9.62456e-05	5.6612e-05	0	0	0.000149498	6.75489e-05	4.59303e-05	0.000229146	0	0.000243248	0.000137456	0	3.64178e-05	3.86899e-05	3.94491e-05	2.38214e-05	0	4.37348e-05	0.000274332	0	0	0.000119316
>SD_Shr-40269	0	0	0	0.000188605	0	0	0	0.000131544	0	7.21236e-05	0.000109098	0	7.23951e-05	9.9235e-05	0.000192491	0	0	0	7.4749e-05	0.000135098	4.59303e-05	0.00017186	7.08612e-05	0	6.8728e-05	0	0.000145671	1.93449e-05	0.000157796	0	0	0.000131204	0	4.80998e-05	0	0.000119316
>SD_Shr-40307	0	0.000175223	0.000527126	0	0.000983278	0	0	0	0	0	0	2.58324e-05	0	0	0	0	8.87304e-05	0	0	0.000135098	0	0	0	0	0	0	7.28356e-05	0	3.94491e-05	0	0	0	0	0	0	0
>SD_Shr-30007	0	0	0	0	0	0	0	0	0	0	0	0	0	0	0	0	0	0	0	0	0	0	0	0	6.8728e-05	9.07514e-05	0	0.000773798	0	0.000309678	0.000281577	0	0	0.000384798	0	0.000119316
>SD_Shr-40288	0.000173199	5.84075e-05	0.000527126	0	0	0.000154027	0	0.000263087	0	0.000144247	0.000109098	0	0	0	0	5.6612e-05	0	6.96568e-05	0	0	0	0	0	0	0	0	0.000182089	1.93449e-05	0	0	0.000112631	0	5.48663e-05	9.61996e-05	0	0
>SD_Shr-40261	0	0	0	0	0	0	0	0	0	0	0	0	0	0	0	0	0	0	0	0	0	0	0	0	0	0	3.64178e-05	0	0	2.38214e-05	0.00152052	0	0	0	0.000436296	0
>SD_Shr-40302	5.77331e-05	0.000116815	0	0.000188605	0.000151274	0.000102685	6.6791e-05	0	0	0	0.000545489	0	0	0	0	5.6612e-05	0.000177461	0.000208971	0	0	0	0	0	0	0	0.000181503	0	1.93449e-05	0	0	0	4.37348e-05	0	0	8.72592e-05	0
>SD_Shr-40256	0.000404132	0	0	0	0	0.000770136	0	6.57718e-05	0	0	0	0	0	0	0.000192491	0	0.000177461	6.96568e-05	0	6.75489e-05	0	5.72866e-05	0	0	0	0	3.64178e-05	1.93449e-05	3.94491e-05	0	5.63155e-05	0	0	4.80998e-05	0	0
>SD_Shr-30032	0	0	0	0	0	0	0	0	0	0	0	2.58324e-05	0	0	0	0	0	0	0	0	0	0	0	0	0	0	0	0.000522313	3.94491e-05	0.000500249	0.000281577	0	5.48663e-05	0.000336699	0	0.000238632
>SD_Shr-40258	0.000115466	5.84075e-05	0	0	7.56368e-05	5.13424e-05	0.000133582	6.57718e-05	0	7.21236e-05	0	2.58324e-05	7.23951e-05	0	0	5.6612e-05	0.000354922	0	0.000149498	0	9.18607e-05	5.72866e-05	0	0.000162165	0.000137456	0	0.000109253	1.93449e-05	3.94491e-05	4.76427e-05	0	0	5.48663e-05	4.80998e-05	0	0
>SD_Shr-10051	0.000288666	0	0	0.000188605	0	0	6.6791e-05	0.000131544	0	0	0	0	7.23951e-05	9.9235e-05	0.000192491	0.000113224	0	0.000139314	0	6.75489e-05	0	0	0	8.10826e-05	0	9.07514e-05	0	0	3.94491e-05	0	5.63155e-05	0.000131204	0	4.80998e-05	0.000174518	0
>SD_Shr-40262	5.77331e-05	0.000116815	0	0	7.56368e-05	0.000308054	6.6791e-05	6.57718e-05	0	0	0	2.58324e-05	0	0	9.62456e-05	5.6612e-05	0.000266191	0	7.4749e-05	6.75489e-05	0	5.72866e-05	0	0	0.000137456	9.07514e-05	7.28356e-05	1.93449e-05	3.94491e-05	0	5.63155e-05	8.74695e-05	5.48663e-05	0	8.72592e-05	0
>SD_Shr-40283	0.000115466	0	0	0	0	0	0	0	0	0	0	0	0.00014479	9.9235e-05	0	0.000226448	0.000266191	0.000139314	7.4749e-05	0	0	0	0	0	0	9.07514e-05	3.64178e-05	0	0	2.38214e-05	0.000225262	4.37348e-05	0.000109733	0	0.000349037	0
>SD_Shr-40289	0	5.84075e-05	0	0	0	5.13424e-05	0.000133582	0.000197315	0	0	0.000109098	5.16648e-05	0.000217185	0	9.62456e-05	0.000226448	8.87304e-05	0.000139314	0	0	0	0	0	0	0.000206184	0.000272254	0	0	0	0	0	0	0	0	8.72592e-05	0
>SD_Shr-30397	0	5.84075e-05	0.000527126	0.000188605	0	0.000102685	0	0	0	0	0	0	0	0	0	0	0	0.000139314	0.000149498	6.75489e-05	0	5.72866e-05	0	0	0	0.000544509	0	0	0	0	0	0	0	0	8.72592e-05	0
>SD_Shr-40274	0	0	0	0	0	0	0	0	0	7.21236e-05	0	0	0	0	0	0	0	0	7.4749e-05	0	0	0	0	0	6.8728e-05	0	0	1.93449e-05	0	0	0.000394208	0.000306143	0.000109733	0.000144299	0.000610814	0.000119316
>SD_Shr-32681	0.000115466	0	0	0	0	0	0.000133582	0.000131544	0	0	0	0	0.000361975	9.9235e-05	0	0	0.000266191	0	7.4749e-05	6.75489e-05	0	0	7.08612e-05	0	6.8728e-05	0	0	0	0.000197246	0	0	0.000131204	5.48663e-05	0.000144299	0	0
>SD_Shr-40287	5.77331e-05	0	0	0	0	0	6.6791e-05	0.000197315	0	7.21236e-05	0	2.58324e-05	0	0	0.000192491	0	8.87304e-05	0.000208971	0.000149498	0	0	0	0	0	0.000206184	0.000272254	0	1.93449e-05	0	0	0.000225262	0.000131204	0	0	0	0
>SD_Shr-30654	0.000808264	5.84075e-05	0.000527126	0.000188605	0.000151274	5.13424e-05	0	0	0	0	0	0	0	0	0	0	0	0	0	0	4.59303e-05	0	0	0	0	0	0	0	0	0	0	0	0	0	0	0
>SD_Shr-30168	0.000288666	0.00023363	0	0	0.000151274	5.13424e-05	0	0.000131544	0	0	0.000327294	0	0	0	0	0	0	0	0.000298996	6.75489e-05	4.59303e-05	0	0.000141722	0	0	9.07514e-05	0	0	0	0	0	0	0	0	0	0
>SD_Shr-40279	0.000865997	0.000116815	0	0	0.00022691	0.000102685	0	6.57718e-05	0	0	0.000109098	5.16648e-05	7.23951e-05	0	0	0	8.87304e-05	0	0	0	0	0	0	0	0	0	0	0	0	0	0	0	0.000109733	0	0	0
>SD_Shr-40270	0	0	0	0	0	0	0	0	0	0	0	0	0	0	9.62456e-05	0	0	0	0	0	0	0	0	0	0	9.07514e-05	0	0	0	0	0.00061947	0.000174939	0.000219465	0.000432898	0.000174518	0
>SD_Shr-40277	0	0	0	0	0	5.13424e-05	6.6791e-05	0	0	0	0	0	0	0	0	0	8.87304e-05	0	0	6.75489e-05	0	0	7.08612e-05	0	0	9.07514e-05	3.64178e-05	0	0	0	0.000168946	0.000393613	0.000109733	0.000192399	0.000349037	0.000119316
>SD_Shr-10023	5.77331e-05	0.000525668	0	0.00037721	0.000378184	0	0	0	0	0	0.000109098	2.58324e-05	0	0	0	0	8.87304e-05	0	0	6.75489e-05	4.59303e-05	0	0	0	0	0	7.28356e-05	0	0	0	0	4.37348e-05	0	0	0	0
>SD_Shr-40305	0.000115466	0.00046726	0	0	0.000453821	0	0	0	0	0	0.000109098	0	0	0	0	0	8.87304e-05	6.96568e-05	0	6.75489e-05	0	5.72866e-05	0	0	0	0.000181503	0	0	0	0	0	0	0	0	0.000174518	0
>SD_Shr-40268	0	5.84075e-05	0	0	0	0	0	0	0	0	0	0	0	0	0	5.6612e-05	0	6.96568e-05	0	6.75489e-05	0	5.72866e-05	0	0	0	0	0	0	0	0	0.000563155	0.000437348	0.000164599	4.80998e-05	0.000261778	0
>SD_Shr-31345	0.000115466	0.000116815	0.00105425	0	0.000151274	0	0	6.57718e-05	0	0	0	0	0	0	0	0	0	0	0	6.75489e-05	0	0	0	8.10826e-05	0	9.07514e-05	3.64178e-05	0	0	0	0	0	0	0	0	0
>SD_Shr-40293	5.77331e-05	0.000642483	0	0	0.000680731	5.13424e-05	0	6.57718e-05	0	0	0	0	0	0	0	0	0	6.96568e-05	0	0	4.59303e-05	0	0	0	0	0	0	0	0	0	5.63155e-05	4.37348e-05	0	0	0	0
>SD_Shr-30082	0	0	0	0	0	0	0	0	0	0	0.000109098	0	7.23951e-05	0	9.62456e-05	0.000226448	0	0.000139314	0	6.75489e-05	4.59303e-05	0	0.000141722	8.10826e-05	6.8728e-05	0.000453757	0	0	3.94491e-05	2.38214e-05	5.63155e-05	4.37348e-05	0	4.80998e-05	0	0
>SD_Shr-40298	0	0	0	0	0	5.13424e-05	0	6.57718e-05	0	0	0	0	0	0	9.62456e-05	0	0	0	0.000448494	6.75489e-05	4.59303e-05	5.72866e-05	0	0.000405413	0	0	0	0	3.94491e-05	2.38214e-05	0.000394208	0	0	0	0	0
>SD_Shr-31537	5.77331e-05	0.000292038	0	0.000565816	0.00022691	5.13424e-05	0	0	0	0	0	0	0	9.9235e-05	0	0	0	6.96568e-05	0.000149498	6.75489e-05	0	0	0	0	0	0	0.000109253	0	0	0	0	0	0	0	0	0
>SD_Shr-30997	0.000808264	5.84075e-05	0	0	7.56368e-05	0	0	0	0	0	0.000109098	0	0	0	0	0	8.87304e-05	0	0	0	0	0	0.000141722	0	6.8728e-05	0	3.64178e-05	0	7.88982e-05	0	0	4.37348e-05	0	0	0.000174518	0
>SD_Shr-40290	0	0	0	0	0	0	0	0	0	7.21236e-05	0	0	0	0	0	0.000113224	0	0	0.000373745	0.000135098	0	5.72866e-05	0.000354306	8.10826e-05	0	9.07514e-05	3.64178e-05	0	0.000118347	4.76427e-05	5.63155e-05	4.37348e-05	0	0	8.72592e-05	0
>SD_Shr-30540	0.000173199	0	0.000527126	0	0.000151274	0.000102685	0	0	0	0	0	0	0	0	0	0	8.87304e-05	0	0	0	9.18607e-05	0	7.08612e-05	8.10826e-05	0	9.07514e-05	0	0	0	2.38214e-05	0.000168946	0	0	9.61996e-05	0	0
>SD_Shr-40280	5.77331e-05	0	0	0	0	0	6.6791e-05	0.000197315	0	7.21236e-05	0	0	7.23951e-05	9.9235e-05	0	0	0	0	0.000224247	6.75489e-05	0	0	0	8.10826e-05	6.8728e-05	0	7.28356e-05	7.73798e-05	0.000197246	0	5.63155e-05	4.37348e-05	0.000109733	0	8.72592e-05	0
>SD_Shr-30081	0	0	0	0	0	0	0	0	0	0	0	0	0	0	0	0	0	0	0	0	0	0	0	0	0	0	0	0.000309519	0	0.000476427	0.000281577	0	0	0.000432898	0	0.000119316
>SD_Shr-30352	0	0	0.000527126	0.000188605	0.000378184	0	0	0	0	0	0.000109098	0	0	0	0	0	0	0	0.000149498	0	0	0	0	0	6.8728e-05	9.07514e-05	0	0	0	0	5.63155e-05	4.37348e-05	0	0	0	0
>SD_Shr-40297	5.77331e-05	0.000175223	0	0	0.000453821	0.000359397	0	0.000131544	0	0	0	0	7.23951e-05	0	0	0	8.87304e-05	6.96568e-05	0	6.75489e-05	4.59303e-05	0	0	0	0	0	3.64178e-05	0	0	0	0	4.37348e-05	0	0	0	0
>SD_Shr-32596	5.77331e-05	0	0	0	0.000151274	0.00020537	0	0.000131544	0	0	0	0	7.23951e-05	0	0	0	0	0	7.4749e-05	6.75489e-05	0	0	0.000141722	0.000162165	0	0	0.000145671	0	3.94491e-05	0	0	0	0	4.80998e-05	0.000174518	0.000119316
>SD_Shr-30063	0	0	0	0	0	0	0	0	0	0	0	0	0	0	0	0	0	0	0	0	0	0	0	0	0	0	0	0.000328864	0	0.000381142	0.000225262	0	5.48663e-05	0.000240499	0	0.000357948
>SD_Shr-40363	0	0.000175223	0.000527126	0	0.000529458	5.13424e-05	0	0	0	0	0.000218196	0	0	0	0	0	0	0	0	6.75489e-05	0	0	0	0	0	0	0	0	0	0	0	0	0	0	0	0
>SD_Shr-40628	5.77331e-05	5.84075e-05	0	0	0	5.13424e-05	0	0	0.00132261	0	0	0	0	0	0	0	0	0	7.4749e-05	0	0	0	0	0	0	0	0	0	0	0	0	0	0	0	0	0
>SD_Shr-40301	5.77331e-05	0	0	0	0	0	0.000133582	0	0	7.21236e-05	0.000109098	0.000180827	0	0	9.62456e-05	5.6612e-05	0	0.000417941	7.4749e-05	0	0	0	0	0	0	0.000363006	0	0	0	0	0	0	0	0	0	0
>SD_Shr-31022	0	0.000116815	0.000527126	0	0	0.000102685	6.6791e-05	6.57718e-05	0	0	0.000109098	0	0	0	0	5.6612e-05	8.87304e-05	0	7.4749e-05	0	0	0	0	0	6.8728e-05	0.000181503	0	0	0	0	0	0	0	0	8.72592e-05	0
>SD_Shr-40303	0	0	0	0	0	5.13424e-05	0.000133582	0	0	0	0	0	7.23951e-05	0	0	5.6612e-05	0	0	0	6.75489e-05	0	0	0	0	0	0	3.64178e-05	0	0	0	0.000281577	0.000262409	5.48663e-05	0	0.000523555	0
>SD_Shr-40299	0	0	0	0.000188605	0	0	6.6791e-05	0	0	7.21236e-05	0.000218196	0.000335821	0	0	0	0	0.000177461	0.000139314	7.4749e-05	0	0	0	0	0	0	9.07514e-05	0	0	0	0	0	0	5.48663e-05	0	0	0.000119316
>SD_Shr-40320	5.77331e-05	0	0	0.00037721	0	0	0	0	0	0	0	0	7.23951e-05	0	9.62456e-05	0.000113224	0	0	7.4749e-05	0.000135098	4.59303e-05	0	0.000141722	8.10826e-05	0	9.07514e-05	7.28356e-05	0	0	2.38214e-05	5.63155e-05	0	0	0	8.72592e-05	0
>SD_Shr-40291	0.000173199	0	0	0	0	0.000154027	0	0.000263087	0	0	0.000109098	0	0	0	0	0	0	0	0	0	0	0.000114573	7.08612e-05	0	6.8728e-05	0	0.000218507	0	3.94491e-05	0	0	0	0.000219465	0	8.72592e-05	0
>SD_Shr-30089	0.000115466	0.000116815	0	0.000188605	0.000302547	5.13424e-05	0	0	0	0	0.000218196	0	7.23951e-05	0	0	0	0	0	0.000224247	0	4.59303e-05	0	0	8.10826e-05	0	9.07514e-05	0	0	0	0	0	0	0	0	0	0
>SD_Shr-30004	0.000173199	0.000175223	0	0.00037721	0.000151274	0.000102685	0	0	0	0	0	2.58324e-05	0	0	0	0	0.000177461	6.96568e-05	0	6.75489e-05	4.59303e-05	0	0	0	0	0	3.64178e-05	0	0	0	5.63155e-05	0	0	4.80998e-05	0	0
>SD_Shr-30057	0	0	0	0	0	0	0	0	0	0	0	0	0	0	0	5.6612e-05	0	0	0	0	0	0	0	0	0	0.000181503	0	0.000386899	0	0.000309678	0.000112631	4.37348e-05	5.48663e-05	0.000240499	0	0.000119316
>SD_Shr-40296	0	0	0	0	0	5.13424e-05	0	6.57718e-05	0	7.21236e-05	0	0	0.000217185	0	0	0	0	0	7.4749e-05	0.000202647	4.59303e-05	0	7.08612e-05	8.10826e-05	0.000137456	0	3.64178e-05	1.93449e-05	0.000157796	0	0	8.74695e-05	0	9.61996e-05	8.72592e-05	0
>SD_Shr-40300	5.77331e-05	0	0	0	0	0	0	0	0	0.000216371	0	0	0	0	0	0	0	0	0	0.000135098	0.000505234	0.000114573	0.000425167	0	0	0	3.64178e-05	0	0	0	0	0	0	0	0	0
>SD_Shr-40309	0	0	0	0	0	0	6.6791e-05	0	0	7.21236e-05	0	5.16648e-05	0	0.00019847	0	0	8.87304e-05	6.96568e-05	0	0	0	0	0	0	0	0	0	0	3.94491e-05	0	0.000168946	0.000174939	0.000109733	0	0.000436296	0
>SD_Shr-40382	0	0	0.000527126	0.000188605	0	0	0	0.000131544	0	0	0	0	0.00014479	0	0	0	0	0	0.000149498	0	0	5.72866e-05	0	0	0	0	0	0	0	0	0	4.37348e-05	0	4.80998e-05	0.000174518	0
>SD_Shr-40315	0	0	0	0.00037721	0	0	0.000133582	0	0	0	0	7.74972e-05	0	0	9.62456e-05	0.000226448	0	0.000139314	0	0	0	0	0	8.10826e-05	0	0	3.64178e-05	1.93449e-05	3.94491e-05	2.38214e-05	0	0	0	0	8.72592e-05	0.000119316
>SD_Shr-10087	0	5.84075e-05	0	0	0	0	0	0	0.00132261	0	0	0	0	0	0	0	0	0	0	0	0	5.72866e-05	0	0	0	0	0	0	0	0	0	0	0	0	0	0
>SD_Shr-10039	0.000346399	5.84075e-05	0	0.000188605	7.56368e-05	5.13424e-05	0	0	0	0	0	0	7.23951e-05	9.9235e-05	0	0	0	0	0.000224247	0	0	0.000114573	0	0	0	9.07514e-05	0	0	0	0	0.000112631	0	0	0	0	0
>SD_Shr-30149	0	0.000175223	0	0	0.000151274	5.13424e-05	0	6.57718e-05	0	0	0.000109098	0	0	0	0	0	0	0	7.4749e-05	0.000135098	0	0	7.08612e-05	8.10826e-05	0	0.000453757	0	0	0	0	0	4.37348e-05	0	0	0	0
>SD_Shr-41546	0	0	0	0	0	0	0	0	0.00132261	0	0	0	0	0	0	0	8.87304e-05	0	0	0	0	0	0	0	0	0	0	0	0	0	0	0	0	0	0	0
>SD_Shr-31468	0	0	0	0	0	0	0	6.57718e-05	0	0	0	0	0	0	0	0	8.87304e-05	0	0	0	4.59303e-05	5.72866e-05	0	0	0.00103092	0	0	1.93449e-05	0	0	5.63155e-05	4.37348e-05	0	0	0	0
>SD_Shr-40319	0	0	0	0	0.000302547	0	0	0	0	0	0.000218196	0	0	0	0	0	0	0.000208971	0.000224247	6.75489e-05	0	5.72866e-05	0	0	0.000137456	9.07514e-05	3.64178e-05	1.93449e-05	0	0	0	4.37348e-05	0	0	0	0
>SD_Shr-40316	5.77331e-05	0	0	0	0	0	6.6791e-05	6.57718e-05	0	0	0	0	0.000217185	0.00019847	0	0	0.000177461	6.96568e-05	7.4749e-05	6.75489e-05	0	5.72866e-05	7.08612e-05	0	6.8728e-05	0	3.64178e-05	0	3.94491e-05	0	0	8.74695e-05	0	4.80998e-05	0	0
>SD_Shr-40260	0.000115466	5.84075e-05	0	0	0	0.000154027	0	0	0	0	0	0	0	0	0	0	0	0	0	0	0.000137791	0	0	0	0	0	0.000874027	0	0	0	0	0	5.48663e-05	0	0	0
>SD_Shr-40331	0	0.00046726	0	0.000188605	0.000151274	5.13424e-05	0	0	0	0	0.000109098	2.58324e-05	0	0	0	0	0	0	0	0	4.59303e-05	0	0	0.000162165	0	0.000181503	0	0	0	0	0	0	0	0	0	0
>SD_Shr-41203	0	5.84075e-05	0	0	0	0	0	0	0.00132261	0	0	0	0	0	0	0	0	0	0	0	0	0	0	0	0	0	0	0	0	0	0	0	0	0	0	0
>SD_Shr-40384	0	0	0.000527126	0	7.56368e-05	0	0	0	0	0	0	0	0	9.9235e-05	9.62456e-05	0	0	0	0	0	0	0	0	0	0.000137456	9.07514e-05	3.64178e-05	0	0	0	0	4.37348e-05	0	9.61996e-05	0.000174518	0
>SD_Shr-32276	0	0.000116815	0	0.000188605	0.000453821	5.13424e-05	0	6.57718e-05	0	0	0.000109098	0	0	0	0	0	0	6.96568e-05	7.4749e-05	6.75489e-05	0	5.72866e-05	0	0	0	0	0	0	0	2.38214e-05	0	4.37348e-05	0	4.80998e-05	0	0
>SD_Shr-30350	0	0.000116815	0.000527126	0	0.00022691	0.000102685	0	0	0	0	0.000109098	0	0	0	0	0	0	0	7.4749e-05	0	0	0	0	0	0	0	7.28356e-05	0	0	0	0	4.37348e-05	0	0	8.72592e-05	0
>SD_Shr-40341	0	0.000292038	0	0.00037721	0.000151274	0	0	0	0	0	0.000109098	5.16648e-05	0	0	0	5.6612e-05	0	0	7.4749e-05	6.75489e-05	0	0	0	0	0	0	0	0	0	0	0	0	0	0	0.000174518	0
>SD_Shr-10047	0	0.00023363	0	0	0.000151274	5.13424e-05	6.6791e-05	0	0	0	0.000218196	2.58324e-05	0	0.00019847	0	0	0	6.96568e-05	0	0	0	0	7.08612e-05	0	0	9.07514e-05	0	0	0	0	0	0	0	0	0.000174518	0
>SD_Shr-40281	0	0	0	0	0	0	6.6791e-05	0	0	0.000216371	0.000109098	0.000439151	0	0	9.62456e-05	5.6612e-05	0	0.000278627	0	0	0	0	0	0	0	0	0	0	0	0	0	0	0	0	8.72592e-05	0
>SD_Shr-32245	0	0	0	0	0	0	0.000133582	0	0	7.21236e-05	0	2.58324e-05	0.00014479	9.9235e-05	0	0.000169836	0.000266191	0.000139314	7.4749e-05	0	0	0	0	0	0	0	0	1.93449e-05	0	0	5.63155e-05	8.74695e-05	5.48663e-05	0	0	0
>SD_Shr-31011	0.000173199	0.000175223	0	0.00037721	0.000151274	0	0	0	0	0	0.000218196	0	0	0	9.62456e-05	0	0	0	0	0	0	5.72866e-05	0	0	0	0	3.64178e-05	0	0	0	0	0	0	4.80998e-05	0	0
>SD_Shr-40327	0	0	0	0	0	5.13424e-05	0	0	0	0	0.000109098	0	0	0	0	0	0	0	0.000149498	0	0	0	0.000566889	8.10826e-05	6.8728e-05	0.000181503	3.64178e-05	0	0	0	0	8.74695e-05	0	0	0	0
>SD_Shr-40332	5.77331e-05	0	0	0	0	5.13424e-05	0	6.57718e-05	0	0.000216371	0	2.58324e-05	7.23951e-05	0.00019847	0	0	0.000266191	0.000208971	0	0	0	0	0	0	0	0	0	0	0	0	0	4.37348e-05	5.48663e-05	4.80998e-05	0	0
>SD_Shr-40388	0.000115466	0.000292038	0.000527126	0	0	0	0	0	0	7.21236e-05	0.000109098	0	0	0	0	5.6612e-05	0	0	7.4749e-05	0	4.59303e-05	0	0	0	0	0	0	0	0	0	0	0	0	0	0	0
>SD_Shr-31479	0.000115466	5.84075e-05	0	0	0	0	0	6.57718e-05	0	0	0.000109098	2.58324e-05	0	0	0	5.6612e-05	0	0	0.000298996	0	0	0.000286433	0	0	0	0	0	1.93449e-05	0	0	0.000168946	0	0	0	8.72592e-05	0
>SD_Shr-40243	0	0	0	0	0	0	0	0	0	7.21236e-05	0	0	0	0	0	0	0	0	0	0	0	5.72866e-05	0	0	0	0	0	0.000367554	0	0.000190571	0.000168946	4.37348e-05	5.48663e-05	0.000336699	0	0
>SD_Shr-40292	0.000115466	0	0	0	0	5.13424e-05	0	6.57718e-05	0	0.000144247	0	0	0	0	9.62456e-05	0	0	0	0	0	4.59303e-05	0.000114573	0	0	0.000137456	0	7.28356e-05	7.73798e-05	0.000118347	4.76427e-05	5.63155e-05	8.74695e-05	5.48663e-05	0	0	0
>SD_Shr-30639	5.77331e-05	0.000175223	0	0.000188605	0.000453821	5.13424e-05	0	6.57718e-05	0	0	0.000109098	0	0	0	0	0	0	0	0	0	0	0	0	0	0	0.000181503	0	0	0	0	0	0	0	0	0	0
>SD_Shr-40311	0	0	0	0	0	0	6.6791e-05	0	0	7.21236e-05	0.000109098	0.000154994	0	0	0	0.000169836	0	0.000139314	0.000149498	0	0	0	0	0	6.8728e-05	9.07514e-05	0	0	7.88982e-05	0	0	8.74695e-05	0	0	8.72592e-05	0
>SD_Shr-40304	5.77331e-05	0	0	0	0	5.13424e-05	0	0	0	0	0.000218196	0.000309989	0	0	0	5.6612e-05	8.87304e-05	0.000208971	0.000224247	0	0	0	0	0	0	0	0	0	0	0	0	0	5.48663e-05	0	0	0
>SD_Shr-30341	0.000173199	0.000292038	0	0	0.000378184	5.13424e-05	0	0	0	0	0.000109098	0	0	0	0	0	0	0	7.4749e-05	6.75489e-05	0	0	0	0	0	0	3.64178e-05	0	0	0	0	0	0	0	8.72592e-05	0
>SD_Shr-40322	5.77331e-05	0	0	0	0	0	0	0	0	0	0.000109098	0	0	0	0	5.6612e-05	0	0.000278627	0	0	0	5.72866e-05	7.08612e-05	0.000162165	0	0	0.000109253	0	7.88982e-05	0	5.63155e-05	4.37348e-05	0	0	0.000174518	0
>SD_Shr-40334	0	5.84075e-05	0	0	0.000151274	0.000154027	0	0	0	0	0.000109098	0	0	9.9235e-05	9.62456e-05	0	0	0	0	0	0	5.72866e-05	0	0	0	0.000181503	0	0	0	2.38214e-05	0	8.74695e-05	5.48663e-05	4.80998e-05	0	0.000119316
>SD_Shr-40328	5.77331e-05	0.000175223	0	0	0.000378184	0.000102685	0	0	0	0	0.000218196	0	7.23951e-05	0	0	0	0	0	0	0	4.59303e-05	0	0	8.10826e-05	0	0	0	1.93449e-05	0	2.38214e-05	5.63155e-05	0	0	0	0	0
>SD_Shr-30909	5.77331e-05	0	0	0	0	5.13424e-05	6.6791e-05	0	0	7.21236e-05	0	5.16648e-05	0.000217185	9.9235e-05	0	0	8.87304e-05	6.96568e-05	0	0	0	0	0	0	0	9.07514e-05	0	0	0.000118347	2.38214e-05	5.63155e-05	0	0.000164599	0	0	0
>SD_Shr-30256	5.77331e-05	0.000350445	0	0	0.000378184	0	6.6791e-05	0	0	0	0	0	0	9.9235e-05	0	0	0	0	7.4749e-05	0	4.59303e-05	0	7.08612e-05	0	0	0	3.64178e-05	0	0	0	0	4.37348e-05	0	0	0	0
>SD_Shr-40308	5.77331e-05	0	0	0	0	0	6.6791e-05	0	0	0.000144247	0	0.000284156	0	0	0	0.000113224	0.000177461	6.96568e-05	0.000298996	0	0	0	0	0	0	0	0	0	0	0	0	0	0	0	0	0
>SD_Shr-40354	5.77331e-05	0.000292038	0	0.000188605	0	0	0	0	0	0	0.000218196	0	0	0	0	0	8.87304e-05	0	7.4749e-05	0	4.59303e-05	0	7.08612e-05	0	0	0	0	0	0	0	0	0	0	0	0.000174518	0
>SD_Shr-40321	0	0	0	0	0	0	6.6791e-05	0	0	0	0	0	0	0	0	0.000169836	8.87304e-05	0	0	0	4.59303e-05	0	0	0	6.8728e-05	0	0	1.93449e-05	0.000157796	0	5.63155e-05	4.37348e-05	5.48663e-05	0	0.000436296	0
>SD_Shr-40318	0.000115466	0	0	0.000188605	0	0.000102685	0	0	0	0	0	0	0	9.9235e-05	0	5.6612e-05	8.87304e-05	0	0	6.75489e-05	0	0	7.08612e-05	0	6.8728e-05	9.07514e-05	7.28356e-05	3.86899e-05	7.88982e-05	2.38214e-05	0	4.37348e-05	0	0	0	0
>SD_Shr-40247	0	0	0	0	0	0	0	0	0	0	0	0	0	0	0	0	0	0	0	0	0	0	0	0	0	0	0	0.000251484	3.94491e-05	0.000381142	0.000168946	0	0	0.000240499	0	0.000119316
>SD_Shr-40336	0.000115466	5.84075e-05	0	0	0	5.13424e-05	0	6.57718e-05	0	0	0.000109098	5.16648e-05	0	0	0	0	0	6.96568e-05	0	0	0	0	0	0	6.8728e-05	0.000453757	3.64178e-05	0	0	0	5.63155e-05	0	5.48663e-05	0	0	0
>SD_Shr-40306	0	0	0	0	0	0	6.6791e-05	0	0	0	0.000109098	0.000387486	7.23951e-05	0	0	0	0.000177461	0.000208971	7.4749e-05	0	0	0	0	0	0	9.07514e-05	0	0	0	0	0	0	0	0	0	0
>SD_Shr-40422	0	0	0.000527126	0.000188605	0	5.13424e-05	0	6.57718e-05	0	0	0	0	0	0	0	0	0	0	0	0	0	0.000114573	7.08612e-05	0	6.8728e-05	0	0	0	3.94491e-05	0	5.63155e-05	0	0	0	0	0
>SD_Shr-40378	0	0	0	0.000188605	0	0	0	0	0	7.21236e-05	0.000218196	0	7.23951e-05	0	9.62456e-05	5.6612e-05	0	6.96568e-05	0	0	0	0	0	0	0	0.000363006	0	0	0	0	0	4.37348e-05	0	0	0	0
>SD_Shr-40337	0	0	0	0.000188605	0	0	0.000133582	6.57718e-05	0	0.000144247	0	0	0	0	0	0	0	6.96568e-05	0	0.000135098	0	5.72866e-05	0	0	6.8728e-05	0	0	1.93449e-05	3.94491e-05	0	0.000168946	8.74695e-05	0	0	0	0
>SD_Shr-40343	0.000115466	0.000175223	0	0	7.56368e-05	0.000154027	0	6.57718e-05	0	0	0.000109098	0	0	0	0	0	8.87304e-05	6.96568e-05	0	0	0	0	0	0	0.000137456	0.000181503	0	0	0	0	0	0	0	0	0	0
>SD_Shr-32253	0.000230932	0.000175223	0	0.000188605	0	5.13424e-05	6.6791e-05	0	0	0	0	0	0	0	0	0	0	6.96568e-05	0	0	9.18607e-05	0	0	0	0	0.000181503	3.64178e-05	1.93449e-05	0	0	5.63155e-05	0	0	0	0	0
>SD_Shr-40333	0	0	0	0	7.56368e-05	0	6.6791e-05	0	0	0	0	5.16648e-05	0	0	0.000192491	0.000113224	8.87304e-05	0.000139314	0	6.75489e-05	0	0	0	0	6.8728e-05	0	0	0	3.94491e-05	0	0	8.74695e-05	0	0	0.000174518	0
>SD_Shr-40323	0	0	0	0	0	0	6.6791e-05	0	0	0.000144247	0.000109098	0.000206659	0	0	9.62456e-05	5.6612e-05	0.000266191	6.96568e-05	0.000149498	0	0	0	0	0	0	0	0	0	0	0	0	0	0	0	0	0
>SD_Shr-40325	5.77331e-05	0	0	0	7.56368e-05	0.000102685	0	0	0	7.21236e-05	0	0.000129162	0	0	0	0	8.87304e-05	6.96568e-05	7.4749e-05	0	0	0	7.08612e-05	0	6.8728e-05	9.07514e-05	0	0	0	2.38214e-05	5.63155e-05	0	0	0	0.000174518	0
>SD_Shr-30390	0.000173199	0.00023363	0	0.000188605	0	0	0	6.57718e-05	0	0	0.000109098	2.58324e-05	0	0	0	0	0	0	0	6.75489e-05	4.59303e-05	0.000114573	0	0	0	0	0	0	0	0	0	0.000131204	0	0	0	0
>SD_Shr-00058	5.77331e-05	0	0	0.000565816	0	0	0	0	0	0	0.000109098	2.58324e-05	0	0	9.62456e-05	0	0	0	0.000149498	0	0	0	0	0	6.8728e-05	0	0	0	0	2.38214e-05	5.63155e-05	0	0	0	0	0
>SD_Shr-40317	0.000115466	0	0	0	0.00022691	0	6.6791e-05	0.000131544	0	0	0	2.58324e-05	7.23951e-05	0	0	0	0	0	7.4749e-05	0	0	0.000114573	0	0	0	0	3.64178e-05	0	3.94491e-05	4.76427e-05	0	8.74695e-05	0.000109733	0	0	0
>SD_Shr-40344	5.77331e-05	0	0	0	0	0	0	0	0	0.000144247	0	0	0.00028958	0.00019847	0	5.6612e-05	0	6.96568e-05	7.4749e-05	0	0	0	0	0	0	0	0	0	3.94491e-05	0	0	4.37348e-05	0	4.80998e-05	0	0.000119316
>SD_Shr-31527	0	0.000116815	0.000527126	0	0	5.13424e-05	0	0	0	0	0.000109098	0	0	0	9.62456e-05	0	0	0	7.4749e-05	0	0	0	0	0	0	9.07514e-05	0	0	0	2.38214e-05	0	4.37348e-05	0	0	0	0
>SD_Shr-40438	5.77331e-05	0.000175223	0.000527126	0	0	0	0	0	0	0	0.000109098	0	0	9.9235e-05	0	0	0	0	7.4749e-05	0	0	0	0	0	0	0	0	0	0	2.38214e-05	0	0	5.48663e-05	0	0	0
>SD_Shr-40329	0.000173199	0.00023363	0	0	0	0.000359397	0	6.57718e-05	0	0	0	0	0	0	0	0	8.87304e-05	0	0	0	0	0	0	0	0	0	0	0	0	0	0.000168946	0	0	0	0	0
>SD_Shr-40340	0	5.84075e-05	0	0	0	0	6.6791e-05	0	0	0	0	0	0	9.9235e-05	0	0	0	0	0.000224247	0	4.59303e-05	0.000114573	0.000212584	8.10826e-05	6.8728e-05	0	7.28356e-05	0	3.94491e-05	0	0	0	0	0	0	0
>SD_Shr-40375	0	0	0	0.00037721	0	0	6.6791e-05	6.57718e-05	0	0	0	2.58324e-05	0	0	0	5.6612e-05	8.87304e-05	0.000139314	7.4749e-05	0	0	5.72866e-05	0	0	0	0	0	0	3.94491e-05	0	0	0	0	0	8.72592e-05	0
>SD_Shr-00085	5.77331e-05	0.000116815	0	0	0.000151274	0.000102685	0	6.57718e-05	0	7.21236e-05	0	0	0	0	0	0	8.87304e-05	0	0	0	0	0.00017186	0	0	6.8728e-05	9.07514e-05	0	0	3.94491e-05	0	0	0	0	4.80998e-05	0	0
>SD_Shr-30130	0	0	0	0	0	0	0	0	0	0	0	0	0	0	0	0	0	0	0	0	0	0	0	8.10826e-05	0	0	0	0.00015476	3.94491e-05	0.000214392	0.000168946	0	5.48663e-05	0.000240499	0	0.000119316
>SD_Shr-40314	0	0	0	0	0	0	0	0	0	0	0	0	0	0	0	0	0	0	0	0	0	0	0	0	0	0	3.64178e-05	0	0	0	0.000112631	0.000481082	0.000219465	4.80998e-05	0.000174518	0
>SD_Shr-40448	0	0.000116815	0.000527126	0	0	0	0	0.000131544	0	0	0	0	0	0	0	0	8.87304e-05	0	0.000149498	0	0	5.72866e-05	0	0	0	0	0	0	0	0	0	0	0	0	0	0
>SD_Shr-40312	0	0	0	0	0	0	0	0	0	0	0	0	0	0	0	0	0	0	0	6.75489e-05	0	0	0	0	0	0	0	0.000135415	0	9.52855e-05	0.000112631	0	0.000109733	0.000192399	0	0.000357948
>SD_Shr-31193	0	0.00046726	0	0	7.56368e-05	5.13424e-05	0	0.000197315	0	0	0.000109098	0	0	0	0	0	8.87304e-05	0	0	0	0	0	0	0	0	0	3.64178e-05	0	3.94491e-05	0	0	0	0	0	0	0
>SD_Shr-40398	5.77331e-05	0.000116815	0	0.00037721	0	0.000102685	6.6791e-05	0.000131544	0	0	0.000109098	0	0	0	0	0	8.87304e-05	0	0	0	0	0	0	0	0	0	0	0	0	0	0	0	0	0	0	0
>SD_Shr-40393	0	0	0	0.000188605	7.56368e-05	5.13424e-05	0	6.57718e-05	0	7.21236e-05	0.000218196	0	0	0	0	0	0	6.96568e-05	0.000149498	6.75489e-05	0	0	0	0	0	9.07514e-05	0	0	0	0	0	0	0	0	0	0
>SD_Shr-32113	0	0.000175223	0.000527126	0	0	0	0	0	0	0	0	5.16648e-05	0	0	0	5.6612e-05	0	6.96568e-05	0	6.75489e-05	0	0	0	0	0	0	0	3.86899e-05	0	0	0	0	0	4.80998e-05	0	0
>SD_Shr-40335	5.77331e-05	0	0	0	0	0	0	0	0	0	0	5.16648e-05	0	0	0	0	0	0	7.4749e-05	0	0	0	0	0.000243248	0	0.000181503	0	0	3.94491e-05	4.76427e-05	0.000337893	0	0	0	0	0
>SD_Shr-40364	0	0.000116815	0	0.000188605	0.00022691	0.000154027	0	0	0	0	0.000109098	0	7.23951e-05	0	0	0	0	0	0	0	4.59303e-05	0	0	8.10826e-05	0	0	3.64178e-05	0	0	0	0	0	0	0	0	0
>SD_Shr-40347	5.77331e-05	0.000350445	0	0	0.000378184	5.13424e-05	0	0	0	7.21236e-05	0	0	0	9.9235e-05	0	0	0	0	0	0	0	0	0	0	0	0	0	1.93449e-05	0	0	0	0	0	0	0	0
>SD_Shr-40514	0	0.00023363	0.000527126	0.000188605	0	0	0	0	0	0	0	0	0	0	0	0	0	0	7.4749e-05	0	0	0	0	0	0	0	0	0	0	0	0	0	0	0	0	0
>SD_Shr-40377	0	0.000175223	0	0.000188605	7.56368e-05	5.13424e-05	0	0	0	0	0.000109098	0	0	0	9.62456e-05	0	0	0	0	0.000202647	0	0	0	0	0	0	0	0	0	2.38214e-05	0	0	0	0	8.72592e-05	0
>SD_Shr-40353	0	0	0	0	0	0	0	6.57718e-05	0	7.21236e-05	0	2.58324e-05	0.00028958	0	0	0.000113224	0	0	0	0	0	0	7.08612e-05	8.10826e-05	0	9.07514e-05	3.64178e-05	0	0	0	0	4.37348e-05	0	0	0	0.000119316
>SD_Shr-30680	5.77331e-05	5.84075e-05	0	0	0.000378184	0.000102685	0	6.57718e-05	0	0	0	0	0	0	0	0	8.87304e-05	0	7.4749e-05	0	9.18607e-05	0	0	8.10826e-05	0	0	0	0	0	0	0	0	0	0	0	0
>SD_Shr-30147	0	0	0	0	7.56368e-05	5.13424e-05	0	0.000131544	0	0	0.000218196	0	0	0	0	0	0.000177461	0	0	0	4.59303e-05	0	0	8.10826e-05	0	9.07514e-05	0	0	3.94491e-05	0	0	0	0	0	8.72592e-05	0
>SD_Shr-40373	5.77331e-05	0.000175223	0	0	0.000151274	0	0	0	0	0	0.000109098	0	0	0	0	5.6612e-05	8.87304e-05	0	0	6.75489e-05	0	5.72866e-05	7.08612e-05	0	0	0	0	0	0	0	0	4.37348e-05	0	0	0	0.000119316
>SD_Shr-40352	0.000115466	0.000116815	0	0	7.56368e-05	5.13424e-05	0	0	0	0	0.000327294	0	0	0	0	0	0	0	0	0	0.000183721	0	7.08612e-05	0	0	0	0	0	3.94491e-05	0	0	0	0	0	0	0
>SD_Shr-40350	5.77331e-05	0.000350445	0	0	7.56368e-05	5.13424e-05	0	0.000197315	0	7.21236e-05	0.000109098	2.58324e-05	0	0	0	0	0	0	0	0	0	0	0	0	0	0	3.64178e-05	0	0	0	0	0	0	0	0	0
>SD_Shr-40408	0	0	0	0	0	0	0	6.57718e-05	0	0	0.000218196	0	0.00014479	0.000297705	0.000192491	5.6612e-05	0	0	0	0	0	0	0	0	0	0	0	0	0	0	0	0	0	0	0	0
>SD_Shr-32702	5.77331e-05	0	0	0	0	0	0	0	0	7.21236e-05	0	0	0	0	0	0.000113224	8.87304e-05	0	0	0	0	0	7.08612e-05	0	0	0	3.64178e-05	0	0	0	0.000168946	0.000131204	5.48663e-05	0	0.000174518	0
>SD_Shr-40356	5.77331e-05	0.000408853	0	0	7.56368e-05	5.13424e-05	0	0.000197315	0	0	0	0	0	0	0	0	0.000177461	0	0	0	0	0	0	0	0	0	0	0	0	0	0	0	0	0	0	0
>SD_Shr-40362	0	0	0	0	0	0	0	0	0	7.21236e-05	0	0	0	0	0	0	0	0	0	0	0.000229652	0	0.000283445	0.000162165	0	0.000181503	0	0	3.94491e-05	0	0	0	0	0	0	0
>SD_Shr-40326	0	5.84075e-05	0	0	0	0	0	0	0	0	0	0	0.00014479	0	0	0	0	0	7.4749e-05	0	0	0	7.08612e-05	0	0.000137456	0	7.28356e-05	0	0.000118347	7.14641e-05	0	0.000131204	0	0	8.72592e-05	0
>SD_Shr-40342	0.000404132	0	0	0	0	0.000102685	0	0	0	0	0	0	0	0	0	0	8.87304e-05	0	0	0	0	0	7.08612e-05	0	6.8728e-05	0	7.28356e-05	0	0	0	0	0	0.000109733	4.80998e-05	0	0
>SD_Shr-40365	0	0	0	0	0	0	0	0	0	7.21236e-05	0.000109098	0	0	9.9235e-05	9.62456e-05	0	8.87304e-05	0	0	0	0	0	0	8.10826e-05	6.8728e-05	0	3.64178e-05	3.86899e-05	3.94491e-05	2.38214e-05	0	0	0	0	8.72592e-05	0.000119316
>SD_Shr-30415	5.77331e-05	0.000408853	0	0.000188605	0	0	0	6.57718e-05	0	0	0	0	0	0	9.62456e-05	5.6612e-05	0	0	0	0	4.59303e-05	0	0	0	0	0	0	0	3.94491e-05	0	0	0	0	0	0	0
>SD_Shr-00050	5.77331e-05	0	0	0	0	0	6.6791e-05	0	0	7.21236e-05	0	7.74972e-05	0	0	0.000288737	5.6612e-05	0	0	0	0	0	0.000114573	7.08612e-05	0	0	0	0	0	0	0	0	4.37348e-05	0.000109733	0	0	0
>SD_Shr-40346	0	0	0	0	0	0	0	0	0	0	0	0	0	0	0	0	0	0	0	0	0	0	0	0	0	0	0	0	0	0	0.000112631	0.000306143	5.48663e-05	4.80998e-05	0.000436296	0
>SD_Shr-30182	0.000230932	0	0	0	0	0	6.6791e-05	0	0	0	0.000109098	2.58324e-05	0	0	0	5.6612e-05	8.87304e-05	0.000208971	0	0	0	0	7.08612e-05	0	0	9.07514e-05	0	0	0	0	0	0	0	0	0	0
>SD_Shr-32236	0	0	0	0.000188605	0	0	0	0	0	0	0	0	0	9.9235e-05	0	0	0	0	7.4749e-05	0.000135098	9.18607e-05	0	0	0	0	0	3.64178e-05	0	0	0	5.63155e-05	8.74695e-05	0	0	0.000174518	0
>SD_Shr-40386	0	5.84075e-05	0	0	0	0	0	0	0	0	0.000109098	0	0	0	0	5.6612e-05	0	6.96568e-05	0.000149498	6.75489e-05	0	0	0.000283445	8.10826e-05	6.8728e-05	0	0	0	0	0	0	0	0	0	0	0
>SD_Shr-40324	0	0	0	0	0	5.13424e-05	0.000133582	6.57718e-05	0	0	0	0.000232492	7.23951e-05	0	9.62456e-05	0.000113224	8.87304e-05	0	0	6.75489e-05	0	0	0	0	0	0	0	1.93449e-05	0	0	0	0	0	0	0	0
>SD_Shr-30275	0	5.84075e-05	0.000527126	0	7.56368e-05	0.000154027	0	6.57718e-05	0	0	0	0	0	0	0	0	0	0	0	0	0	5.72866e-05	0	0	0	0	0	0	0	0	0	0	0	0	0	0
>SD_Shr-40367	0	0	0	0	0.000151274	0	0	0	0	0	0.000109098	0	0	0	0	5.6612e-05	0	0.000208971	0	0	4.59303e-05	5.72866e-05	0	0	0.000137456	9.07514e-05	0	1.93449e-05	0	0	5.63155e-05	0	0	0	0	0
>SD_Shr-40339	0.000173199	0.000408853	0	0	0	0.000256712	0	0	0	0	0	0	0	0	0	0	0	0	0	0	0	0	0	0	0	0	3.64178e-05	0	0	0	5.63155e-05	0	0	0	0	0
>SD_Shr-40465	5.77331e-05	0.000116815	0.000527126	0	0	0	0	0	0	0	0	0	0	0	0	0	0	0	0	0	4.59303e-05	0	0	0	6.8728e-05	0	7.28356e-05	0	3.94491e-05	0	0	0	0	0	0	0
>SD_Shr-40385	0	0	0	0	0	0	0	0	0	0	0	0	0	0	0	0	0	0	0	0.000202647	4.59303e-05	0	0	0.000405413	0	0	0	0	0	0	5.63155e-05	4.37348e-05	0	0	0.000174518	0
>SD_Shr-40349	0.000230932	0.000175223	0	0	0	5.13424e-05	6.6791e-05	0	0	0	0	2.58324e-05	0	0	0	0	8.87304e-05	0	7.4749e-05	0	0	0.000114573	0	0	0	0	3.64178e-05	0	0	0	5.63155e-05	0	0	0	0	0
>SD_Shr-40374	0	0	0	0	0	0.000102685	0.000133582	0	0	0	0	0	0.00014479	0.00019847	9.62456e-05	0.000226448	0	0	0	0	0	0	0	0	0	0	0	0	0	0	0	0	0	0	0	0
>SD_Shr-30118	5.77331e-05	0	0	0	0	0	0	0	0	0	0	0	0	0.00019847	0.000192491	0	0.000266191	0	0	0	0	0	0	0	0	0	0	0	0	0	5.63155e-05	4.37348e-05	0	0	8.72592e-05	0
>SD_Shr-40402	5.77331e-05	0	0	0	0	0	6.6791e-05	0	0	0	0	0	7.23951e-05	9.9235e-05	0	0	0.000177461	0	7.4749e-05	0	0	0	0	0	0	0	3.64178e-05	0	0	0	5.63155e-05	4.37348e-05	0	0	8.72592e-05	0.000119316
>SD_Shr-40361	0.000115466	0	0	0	0	0	6.6791e-05	0	0	0	0	0	7.23951e-05	0	9.62456e-05	5.6612e-05	0	0	0	0	0	5.72866e-05	0	0	6.8728e-05	0	3.64178e-05	0	0	0	0.000225262	0	0	9.61996e-05	0	0
>SD_Shr-40358	0.000288666	0	0	0	0	0	0	0	0	0	0	7.74972e-05	0	0	9.62456e-05	0	0.000177461	0	0	0	4.59303e-05	0	0	0	0	0	0	0	0	0	0.000112631	0	0	0	8.72592e-05	0
>SD_Shr-34235	0	5.84075e-05	0	0	0	0	0	0	0	0	0.000218196	0	0	0	0	0	8.87304e-05	6.96568e-05	0	0	0	0	0	0	0	0	0	0	0	0	0.000450524	0	0	0	0	0
>SD_Shr-30219	0	0	0	0	0	0	6.6791e-05	0	0	0	0.000218196	2.58324e-05	0	0	0	0	0	0.000139314	7.4749e-05	6.75489e-05	0	0	0	0	0	0.000181503	0	0	0	2.38214e-05	0	0	0	0	8.72592e-05	0
>SD_Shr-31131	0	0	0	0	0	0	6.6791e-05	0	0	0.000144247	0	5.16648e-05	7.23951e-05	0.00019847	0	0.000169836	8.87304e-05	0	0	0	0	0	0	0	0	0	3.64178e-05	0	0	0	0	0	5.48663e-05	0	0	0
>SD_Shr-30942	5.77331e-05	0.000292038	0	0.000188605	0	0.000102685	0	6.57718e-05	0	0	0	0	0	0	0	0	0	0	7.4749e-05	6.75489e-05	0	0	0	0	0	0	0	0	0	2.38214e-05	0	0	0	0	0	0
>SD_Shr-00053	0.000115466	0	0	0	0.000151274	0.000154027	0	0	0	0	0.000218196	0	0	0	0	0	0	0	0	0	0	0	0.000141722	0	0	9.07514e-05	0	0	0	0	0	0	0	0	0	0
>SD_Shr-40345	0.000404132	0.000408853	0	0	0	0	0	0	0	0	0	2.58324e-05	0	0	0	0	0	0	0	0	0	0	0	0	0	0	0	0	0	2.38214e-05	0	0	0	0	0	0
>SD_Shr-40433	0	0	0	0.000188605	7.56368e-05	0	0	0	0	7.21236e-05	0.000109098	0	0	0	0	5.6612e-05	0	0.000139314	0	0	4.59303e-05	0	0	0	0	0	0	0	0	0	0	0	0	0	0.000174518	0
>SD_Shr-40357	0.000173199	5.84075e-05	0	0	0	0	0	0	0	0	0	5.16648e-05	0	9.9235e-05	0	5.6612e-05	0	0.000208971	0	6.75489e-05	0	5.72866e-05	0	0	0	0	0	0	3.94491e-05	0	0	0	0	4.80998e-05	0	0
>SD_Shr-40401	0	0.000116815	0	0	0.000151274	5.13424e-05	0	0	0	0	0	0	0	0	0	0	0	0	0.000149498	6.75489e-05	0	0	0.000141722	0	0	9.07514e-05	0	0	0	0	0	0	0	0	8.72592e-05	0
>SD_Shr-30234	5.77331e-05	0	0	0.00037721	0	5.13424e-05	0	6.57718e-05	0	0	0	2.58324e-05	0	0	0	0	0	0	7.4749e-05	0	0	0	0	0	6.8728e-05	9.07514e-05	0	0	0	0	0	4.37348e-05	0	0	0	0
>SD_Shr-32133	5.77331e-05	0.000175223	0	0	0.000151274	0	0	6.57718e-05	0	0	0	0	0	0	0	0	0	0	0	6.75489e-05	0	0	7.08612e-05	0	0	0.000181503	3.64178e-05	0	0	0	0	0	0	4.80998e-05	0	0
>SD_Shr-40428	0.000230932	0.000175223	0	0.00037721	0	0	0	0	0	0	0	0	0	0	0	0	0	6.96568e-05	0	0	0	0	0	0	0	0	0	0	0	0	0	0	0	0	0	0
>SD_Shr-40544	0.000115466	5.84075e-05	0.000527126	0	7.56368e-05	0	0	0	0	7.21236e-05	0	0	0	0	0	0	0	0	0	0	0	0	0	0	0	0	0	0	0	0	0	0	0	0	0	0
>SD_Shr-30174	0	5.84075e-05	0	0	0.00022691	0	0	6.57718e-05	0	0	0.000109098	2.58324e-05	0	0	0	0	0	0	0.000149498	6.75489e-05	0	5.72866e-05	0	0	0	0	0	0	0	0	0	0	0	0	8.72592e-05	0
>SD_Shr-40475	0	0	0	0.000188605	0	0	6.6791e-05	0	0	0	0.000327294	0	0	0	0	5.6612e-05	0	0	0	0	0	0	0	0	0	0	0	0	0	0	0	0	0	0	8.72592e-05	0.000119316
>SD_Shr-40392	0.000173199	0	0	0	7.56368e-05	5.13424e-05	0	0.000131544	0	0	0.000109098	2.58324e-05	0	9.9235e-05	9.62456e-05	0	0	0	0	0	0	0	0	8.10826e-05	0	0	0	0	0	0	0	0	0	0	0	0
>SD_Shr-40370	5.77331e-05	0.00023363	0	0	0	0	0	6.57718e-05	0	7.21236e-05	0	2.58324e-05	0	0	0	0.000113224	8.87304e-05	6.96568e-05	0	6.75489e-05	0	0	0	0	0	0	0	0	0	0	0	4.37348e-05	0	0	0	0
>SD_Shr-40389	0.000288666	5.84075e-05	0	0.000188605	0	0.000102685	0	0	0	0	0	0	0	0	0	0	0	0	7.4749e-05	0	0	0	0	0	6.8728e-05	0	3.64178e-05	1.93449e-05	0	0	0	0	0	0	0	0
>SD_Shr-40566	0	0.000116815	0.000527126	0	7.56368e-05	0	0	0	0	0	0	0	0	0	0	0	0	0	0	0	0	0	0	0	0	9.07514e-05	0	0	0	2.38214e-05	0	0	0	0	0	0
>SD_Shr-40414	0	0	0	0	0	0	0	0	0	0	0	0	0.00014479	0	0	0	0	0	0	0	0	0	0	8.10826e-05	0	0	0	0	0	2.38214e-05	5.63155e-05	0	0	0	0.000523555	0
>SD_Shr-40360	5.77331e-05	0	0	0	0	5.13424e-05	0	0	0	0	0	0	0	0	0	0.000169836	0	0.000208971	0	0	0	0	0	0	0.000206184	0	0	3.86899e-05	0	0	0	8.74695e-05	0	0	0	0
>SD_Shr-40366	0	0	0	0	0	0	0	0	0	0	0	0	0	0	0	0	0	0	0.000373745	0	0	0	0	0	0	0	3.64178e-05	0	0	2.38214e-05	0.000337893	0	0	4.80998e-05	0	0
>SD_Shr-40390	0	0	0	0	0	0	0	0	0	0	0.000218196	0	0	0	0	0	8.87304e-05	0	0	6.75489e-05	4.59303e-05	0	0	0	0.000137456	0	0	0	0	2.38214e-05	5.63155e-05	8.74695e-05	0	0	8.72592e-05	0
>SD_Shr-40391	0.000230932	0	0	0	7.56368e-05	0	0	0	0	0	0.000109098	0	0	0	0	5.6612e-05	0	0.000139314	0	0	0	5.72866e-05	0	0	0.000137456	0	0	0	0	0	0	0	0	0	0	0
>SD_Shr-40420	0	0	0	0	0	0	6.6791e-05	0	0	7.21236e-05	0.000327294	0	0	0	0	0	0	6.96568e-05	7.4749e-05	6.75489e-05	0	0	0	0	0	9.07514e-05	3.64178e-05	0	0	0	0	0	0	0	0	0
>SD_Shr-40399	5.77331e-05	5.84075e-05	0	0	0.00022691	0	0	0.000197315	0	7.21236e-05	0.000109098	0	0	0	0	0	0	0	0	0	4.59303e-05	0	0	0	0	0	3.64178e-05	0	0	0	0	0	0	0	0	0
>SD_Shr-30933	0	0	0	0	0	0	6.6791e-05	6.57718e-05	0	0	0	0	7.23951e-05	0	0	0	0	0	0	0	9.18607e-05	0	0	0	0.000137456	0	0	1.93449e-05	0.000118347	0	0	0	0	0.000144299	8.72592e-05	0
>SD_Shr-40403	0	0	0	0	0	0	6.6791e-05	0	0	0	0	5.16648e-05	0.00014479	0.000297705	9.62456e-05	5.6612e-05	8.87304e-05	0	0	0	0	0	0	0	0	0	0	0	0	0	0	0	0	0	0	0
>SD_Shr-30483	0	0.000116815	0	0.00037721	7.56368e-05	0	0	0	0	0	0	2.58324e-05	0	0	0	0	0	0.000139314	0	6.75489e-05	0	0	0	0	0	0	0	0	0	0	0	0	0	0	0	0
>SD_Shr-40564	0.000173199	0	0.000527126	0	7.56368e-05	0	0	0	0	0	0	2.58324e-05	0	0	0	0	0	0	0	0	0	0	0	0	0	0	0	0	0	0	0	0	0	0	0	0
>SD_Shr-40387	0.000346399	0	0	0	7.56368e-05	0	6.6791e-05	0	0	0.000144247	0	0	0	0	0	0	8.87304e-05	0	0	0	0	0	0	0	0	0	0	0	7.88982e-05	0	0	0	0	0	0	0
>SD_Shr-00013	5.77331e-05	0	0	0	0	0.000102685	0	0	0	0	0.000109098	0	0	0	0	0	0	0	7.4749e-05	0.000135098	0	5.72866e-05	0	0	6.8728e-05	0	3.64178e-05	0	0	0	0.000112631	4.37348e-05	0	0	0	0
>SD_Shr-10016	5.77331e-05	0	0.000527126	0	0	0	0	0	0	0	0	0	0	9.9235e-05	0	0	0	0	0	0	0	5.72866e-05	0	0	0	0	0	0	0	0	5.63155e-05	0	0	0	0	0
>SD_Shr-30002	0	0.000350445	0	0	0	0	6.6791e-05	0	0	0	0.000109098	0	0	0	0	0	0	0	0	0.000202647	0	0	0	0	0	0	0	0	0	2.38214e-05	0	4.37348e-05	0	0	0	0
>SD_Shr-40338	0.000115466	0	0	0	0	0	6.6791e-05	0	0	0	0	2.58324e-05	0	0	0	5.6612e-05	0	0	0	0	0	0	0	0	6.8728e-05	0	0.000109253	0	0	4.76427e-05	0	0.000218674	0	0	8.72592e-05	0
>SD_Shr-40371	5.77331e-05	0	0	0	0	0.00020537	0	0	0	0	0.000109098	2.58324e-05	0	0	0	0	0	0	0	0	0	0	0	0	0	0.000181503	7.28356e-05	0	0	0	0	8.74695e-05	5.48663e-05	0	0	0
>SD_Shr-40610	5.77331e-05	5.84075e-05	0.000527126	0	7.56368e-05	0	0	0	0	0	0	0	0	0	0	0	0	0	7.4749e-05	0	0	0	0	0	0	0	0	0	0	0	0	0	0	0	0	0
>SD_Shr-40359	5.77331e-05	0	0	0	0	0	0	0	0	0.000216371	0	0.000129162	0	0	0	0.000113224	8.87304e-05	6.96568e-05	7.4749e-05	0	0	0	0	0	0	0	0	0	0	0	0	4.37348e-05	0	0	0	0
>SD_Shr-30217	0	0	0	0	0	0	0	6.57718e-05	0	0	0	2.58324e-05	7.23951e-05	9.9235e-05	0.000288737	0	0	6.96568e-05	7.4749e-05	0	0	0	0	0	0	9.07514e-05	0	0	0	0	0	0	0	0	0	0
>SD_Shr-32211	0.000115466	0.00023363	0	0	0.000151274	0	0	0	0	0	0	0	0	0	0	0	0	0	7.4749e-05	6.75489e-05	0	0	0	8.10826e-05	0	0	0	0	0	0	5.63155e-05	0	0	0	0	0
>SD_Shr-40348	0	0	0	0	0	0	0	0	0	0.000144247	0	0.000180827	0	0	0	0	8.87304e-05	0.000139314	0	0	0	0	0	0	0	0	0	0	7.88982e-05	2.38214e-05	0	0	0	0	0	0.000119316
>SD_Shr-40405	5.77331e-05	0.000292038	0	0	0.00022691	0	0	0	0	0	0.000109098	0	0	0	0	0	0	0	0	0	0	0	0	0	0	0	0	0	0	0	0	0	0	0	8.72592e-05	0
>SD_Shr-40647	0.000115466	5.84075e-05	0.000527126	0	0	0	0	0	0	0	0	0	0	0	0	0	0	6.96568e-05	0	0	0	0	0	0	0	0	0	0	0	0	0	0	0	0	0	0
>SD_Shr-40394	0.000461865	0	0	0	0	0	6.6791e-05	6.57718e-05	0	0	0	0	0	0	0	5.6612e-05	0	0	0	0	0	0	0	0	0	0	0	0	0	0	0	0	0	0	0	0.000119316
>SD_Shr-30557	5.77331e-05	5.84075e-05	0.000527126	0	7.56368e-05	5.13424e-05	0	0	0	0	0	0	0	0	0	0	0	0	0	0	0	0	0	0	0	0	0	0	0	0	0	0	0	0	0	0
>SD_Shr-40369	0	5.84075e-05	0	0	0	0	0	0.000131544	0	0	0	0	0	0	0	0	0	0	0.000149498	0	4.59303e-05	0	0.000141722	0	0	0	7.28356e-05	1.93449e-05	3.94491e-05	2.38214e-05	0	0	0	0	8.72592e-05	0
>SD_Shr-40406	0	5.84075e-05	0	0	0	0	0	0	0	0	0	0	0	0	0	0	0	0	0	6.75489e-05	9.18607e-05	0	0.000283445	8.10826e-05	0	0.000181503	0	0	0	0	0	0	0	0	0	0
>SD_Shr-40466	5.77331e-05	0	0	0.000188605	7.56368e-05	0	0	6.57718e-05	0	0	0.000109098	2.58324e-05	0	9.9235e-05	0	0	8.87304e-05	0	0	0	4.59303e-05	0	0	0	0	0	0	0	0	0	0	0	0	0	0	0
>SD_Shr-40376	0	0	0	0	0	0	0.000133582	0	0	0	0.000218196	0.000129162	0	0	0	0	0	6.96568e-05	0	6.75489e-05	0	0	0	8.10826e-05	0	0	0	0	0	0	5.63155e-05	0	0	0	0	0
>SD_Shr-30321	0.000288666	0	0	0.000188605	0	0	0	6.57718e-05	0	0	0	5.16648e-05	0	0	0	0	8.87304e-05	0	0	0	0	0	0	0	6.8728e-05	0	0	0	0	0	0	0	0	0	0	0
>SD_Shr-40381	0.000230932	5.84075e-05	0	0	7.56368e-05	5.13424e-05	0	6.57718e-05	0	0	0	0	0	0	0	0	0	0	0	6.75489e-05	4.59303e-05	0	0	0	0	0	0	1.93449e-05	0	0	0	4.37348e-05	0	0	8.72592e-05	0
>SD_Shr-40383	0	0	0	0	0	0	0	0	0	7.21236e-05	0	0	0	0	0	0	0	0	0	0	0.000275582	0.00017186	0.000212584	0	0	0	0	0	0	0	0	0	0	0	0	0
>SD_Shr-40450	0	0	0	0	0	0	0	6.57718e-05	0	7.21236e-05	0	0	7.23951e-05	9.9235e-05	9.62456e-05	0	0	0.000139314	0	0	0	0	0	0	0	0.000181503	0	0	0	0	0	0	0	0	0	0
>SD_Shr-40372	0.000115466	5.84075e-05	0	0	0	0	0	0	0	0	0	5.16648e-05	0	0	0	0	0	6.96568e-05	0	0	0	0	0	0	6.8728e-05	9.07514e-05	3.64178e-05	1.93449e-05	0	0	0.000112631	0	5.48663e-05	4.80998e-05	0	0
>SD_Shr-40745	0	5.84075e-05	0.000527126	0	0	5.13424e-05	0	0	0	0	0	0	0	0	0	0	8.87304e-05	0	0	0	0	0	0	0	0	0	0	0	0	0	0	0	0	0	0	0
>SD_Shr-40355	0	0	0	0	0	0.000102685	0	0	0	0	0	0	0	0	0	0	0	0	0	6.75489e-05	0.000137791	0	0	8.10826e-05	0	0	3.64178e-05	1.93449e-05	7.88982e-05	0	0	8.74695e-05	0.000109733	0	0	0
>SD_Shr-30387	5.77331e-05	5.84075e-05	0	0.000188605	7.56368e-05	0	0	6.57718e-05	0	0	0	0	0	0	0	0	0.000177461	6.96568e-05	0	0	0	0	0	0	0	0	0	0	0	2.38214e-05	0	0	0	0	0	0
>SD_Shr-40687	5.77331e-05	5.84075e-05	0.000527126	0	0	0	0	0	0	0	0	0	0	0	0	0	0	0	0	0	0	0	7.08612e-05	0	0	0	0	0	0	0	0	0	0	0	0	0
>SD_Shr-40688	0.000115466	0	0.000527126	0	0	0	0	0	0	0	0	0	0	0	0	0	0	0	0	0	0	0	7.08612e-05	0	0	0	0	0	0	0	0	0	0	0	0	0
>SD_Shr-40424	5.77331e-05	0	0	0	0	0	6.6791e-05	0	0	0	0	0	0	9.9235e-05	0	0	0	0	0.000224247	6.75489e-05	0	0	7.08612e-05	8.10826e-05	0	0	0	0	0	0	0	4.37348e-05	0	0	0	0
>SD_Shr-40397	0	0	0	0	0	0	0	0	0	0	0	5.16648e-05	0	0	0	5.6612e-05	8.87304e-05	6.96568e-05	7.4749e-05	0	0	0	7.08612e-05	0	6.8728e-05	0	0	0	0	0	0	8.74695e-05	5.48663e-05	0	8.72592e-05	0
>SD_Shr-31525	5.77331e-05	0.00023363	0	0	0	0	0	0	0	0	0.000109098	0	0	0	0	0	0	0	0.000224247	0	4.59303e-05	0	0	0	0	0	3.64178e-05	0	0	0	0	0	0	0	0	0
>SD_Shr-40741	0	5.84075e-05	0.000527126	0	0	0	0	0	0	0	0	0	0	0	0	0	0	0	0	0	0	5.72866e-05	0	0	0	0	0	0	0	0	0	0	5.48663e-05	0	0	0
>SD_Shr-40396	0	0	0	0	0	0	6.6791e-05	0	0	0	0	0	0	0	0	0	0	0	0	0	4.59303e-05	0	0	0.000162165	0	0	3.64178e-05	0	0	0	0.000281577	4.37348e-05	5.48663e-05	0	0	0
>SD_Shr-31222	5.77331e-05	0.000116815	0	0	7.56368e-05	0	0	0	0	0	0	0	0	0	0	0	0	0	7.4749e-05	0.000135098	0.000229652	0	0	0	0	0	0	0	0	0	0	0	0	0	0	0
>SD_Shr-40439	0	0.000175223	0	0	0.000302547	0	0	6.57718e-05	0	0	0	0	0	0	0	0	0	0	7.4749e-05	6.75489e-05	0	0	0	0	0	0	0	0	0	0	0	0	0	0	0	0
>SD_Shr-30968	5.77331e-05	0.000116815	0	0	0	0	6.6791e-05	0.000197315	0	0	0.000109098	2.58324e-05	0	0	0	0	0	0	7.4749e-05	0	0	0	0	0	0	0	3.64178e-05	0	0	0	0	0	0	0	0	0
>SD_Shr-30293	0	0	0	0	0	0	6.6791e-05	0	0	0.000216371	0.000109098	5.16648e-05	7.23951e-05	0	0	5.6612e-05	8.87304e-05	0	0	0	0	0	0	0	0	0	0	1.93449e-05	0	0	0	0	0	0	0	0
>SD_Shr-40493	0	0	0	0	0	0	0	0	0	0	0	0	7.23951e-05	0.000297705	0	0	0.000177461	0	0	0	0	0	0	0	0	0	0	0	0	0	0	4.37348e-05	0	0	8.72592e-05	0
>SD_Shr-40416	5.77331e-05	0.000175223	0	0	7.56368e-05	5.13424e-05	0	6.57718e-05	0	0	0	2.58324e-05	0	0	0	0	8.87304e-05	0	0	0	4.59303e-05	0	0	0	0	9.07514e-05	0	0	0	0	0	0	0	0	0	0
>SD_Shr-40379	5.77331e-05	0	0	0	0	5.13424e-05	0	0	0	0	0	7.74972e-05	0	9.9235e-05	0	0.000113224	0	0	7.4749e-05	0	0	0	0	0	0	0	3.64178e-05	0	7.88982e-05	0	0	0	0	0	8.72592e-05	0
>SD_Shr-40410	0	0	0	0	0	5.13424e-05	0	0	0	0	0.000109098	0	0	0	0	5.6612e-05	0	0	0	6.75489e-05	4.59303e-05	0	0	0	6.8728e-05	9.07514e-05	3.64178e-05	0	0	0	5.63155e-05	4.37348e-05	0	4.80998e-05	0	0
>SD_Shr-40894	5.77331e-05	0	0.000527126	0	0	0	0	0	0	0	0	0	0	0	0	0	0	0	0	0	0	0	0	0	0	0	0	0	0	0	0	0	0	0	8.72592e-05	0
>SD_Shr-40435	0.000173199	0.000116815	0	0	0	0	0	6.57718e-05	0	7.21236e-05	0.000218196	2.58324e-05	0	0	0	0	0	0	0	0	0	0	0	0	0	0	0	0	0	0	0	0	0	0	0	0
>SD_Shr-31807	0	0	0	0	0	0	0	0	0	0	0	0	0	0	0	5.6612e-05	0	0	7.4749e-05	0	9.18607e-05	0.000229146	0	0	0	0.000181503	3.64178e-05	0	0	0	0	0	0	0	0	0
>SD_Shr-40415	0	0	0	0	0	0	0	0	0	0	0	0	0	0	0	0	8.87304e-05	0	0.000149498	0	0	0	7.08612e-05	0.000162165	0	0	7.28356e-05	3.86899e-05	0	0	0	0	0	0	8.72592e-05	0
>SD_Shr-40464	5.77331e-05	0	0	0	0	0	0	0	0	0.000144247	0	0	7.23951e-05	9.9235e-05	0	5.6612e-05	8.87304e-05	6.96568e-05	0	0	0	0	0	8.10826e-05	0	0	0	0	0	0	0	0	0	0	0	0
>SD_Shr-40437	0	0.000292038	0	0	0.000302547	0	0	0	0	0	0	0	0	0	0	0	0	0	7.4749e-05	0	0	0	0	0	0	0	0	0	0	0	0	0	0	0	0	0
>SD_Shr-10073	0.000115466	0	0	0	0.000151274	0	0	6.57718e-05	0	0	0	0	0	0	0	0	8.87304e-05	0	7.4749e-05	0	4.59303e-05	0	0	0	0	0	3.64178e-05	0	0	0	0	0	0	0	8.72592e-05	0
>SD_Shr-30253	0	5.84075e-05	0	0.00037721	0	0	0	0	0	0	0	0	0	0	0	0	0	0	0	6.75489e-05	9.18607e-05	0	0	0	0	0	0	0	0	2.38214e-05	0	4.37348e-05	0	0	0	0
>SD_Shr-40351	0	0	0	0	0	0	0	0	0	7.21236e-05	0	0	0	0	0	0	0	0	0	6.75489e-05	4.59303e-05	0	0	0	6.8728e-05	0	3.64178e-05	0	0.000236695	4.76427e-05	0	8.74695e-05	0	0	0	0
>SD_Shr-40477	5.77331e-05	0.000175223	0	0.000188605	0.000151274	0	0	0	0	0	0	0	0	0	0	0	8.87304e-05	0	0	0	0	0	0	0	0	0	0	0	0	0	0	0	0	0	0	0
>SD_Shr-40431	0	0	0	0	0	0	0	0	0	0.000144247	0	0	0	0	0	0	0	0	0	0	9.18607e-05	0	0.000425167	0	0	0	0	0	0	0	0	0	0	0	0	0
>SD_Shr-40461	5.77331e-05	5.84075e-05	0	0.000188605	0.000151274	0	0	0	0	0	0	0	0	0	0	0	0	0	7.4749e-05	0	0	0	0	0	0	0	7.28356e-05	0	0	0	5.63155e-05	0	0	0	0	0
>SD_Shr-40432	0	0	0	0	0	5.13424e-05	0	0	0	0	0	0	7.23951e-05	0	0	0	0	0	0.000224247	6.75489e-05	0	0	7.08612e-05	8.10826e-05	0	0	0	0	3.94491e-05	0	0	0	0	4.80998e-05	0	0
>SD_Shr-40440	5.77331e-05	0	0	0.000188605	0	0	0	0	0	0	0	7.74972e-05	0	0	0	5.6612e-05	0.000177461	6.96568e-05	0	0	0	0	0	0	0	0	0	0	0	2.38214e-05	0	0	0	0	0	0
>SD_Shr-40430	0	0	0	0	0	0	6.6791e-05	0	0	7.21236e-05	0	0	0	0	9.62456e-05	0.000113224	0	0	0	0	0	0	0	0	6.8728e-05	9.07514e-05	0	0	3.94491e-05	0	0	0	5.48663e-05	4.80998e-05	0	0
>SD_Shr-30264	5.77331e-05	5.84075e-05	0	0	0.000529458	0	0	0	0	0	0	0	0	0	0	0	0	0	0	0	0	0	0	0	0	0	0	0	0	0	0	0	0	0	0	0
>SD_Shr-40950	0.000115466	0	0.000527126	0	0	0	0	0	0	0	0	0	0	0	0	0	0	0	0	0	0	0	0	0	0	0	0	0	0	0	0	0	0	0	0	0
>SD_Shr-40412	0.000288666	5.84075e-05	0	0	0	0	0	6.57718e-05	0	0	0	0	0	0	0	0	0	6.96568e-05	7.4749e-05	0	0	0	0	0	0	0	3.64178e-05	0	0	0	0	0	0	4.80998e-05	0	0
>SD_Shr-30543	0	0.000350445	0	0	0	0	0	6.57718e-05	0	0	0	0	0	0	0	0	0	6.96568e-05	0	0	0	0	0	0	0	0	3.64178e-05	0	0	0	0	0	0	0	0	0.000119316
>SD_Shr-40421	0	0	0	0	0	0	0	0	0	0	0	0	0	0	0	0	0	0.000208971	7.4749e-05	6.75489e-05	0	0	0	0	0	0.000181503	0	1.93449e-05	0	0	0	8.74695e-05	0	0	0	0
>SD_Shr-40400	5.77331e-05	0	0	0	0	0	0	0	0	0	0	0	0	0	0	0	0	0	0	0.000135098	0.000183721	0	7.08612e-05	8.10826e-05	0	0	3.64178e-05	1.93449e-05	0	0	0	0	5.48663e-05	0	0	0
>SD_Shr-40787	0	5.84075e-05	0.000527126	0	0	5.13424e-05	0	0	0	0	0	0	0	0	0	0	0	0	0	0	0	0	0	0	0	0	0	0	0	0	0	0	0	0	0	0
>SD_Shr-40926	0	5.84075e-05	0.000527126	0	0	5.13424e-05	0	0	0	0	0	0	0	0	0	0	0	0	0	0	0	0	0	0	0	0	0	0	0	0	0	0	0	0	0	0
>SD_Shr-30328	5.77331e-05	0	0.000527126	0	0	5.13424e-05	0	0	0	0	0	0	0	0	0	0	0	0	0	0	0	0	0	0	0	0	0	0	0	0	0	0	0	0	0	0
>SD_Shr-31892	5.77331e-05	0	0.000527126	0	0	5.13424e-05	0	0	0	0	0	0	0	0	0	0	0	0	0	0	0	0	0	0	0	0	0	0	0	0	0	0	0	0	0	0
>SD_Shr-40456	0	5.84075e-05	0	0	0.000378184	0	0	0	0	0	0	0	0	0	0	0	0	0	7.4749e-05	6.75489e-05	0	5.72866e-05	0	0	0	0	0	0	0	0	0	0	0	0	0	0
>SD_Shr-40409	0	0	0	0	0	0	0	6.57718e-05	0	0	0	0	0	0	9.62456e-05	0	0	6.96568e-05	0	0	0	0	0	0	0	0	0	0	0	0	5.63155e-05	0.000174939	0.000164599	0	0	0
>SD_Shr-40476	0	5.84075e-05	0	0	7.56368e-05	5.13424e-05	0	0	0	0	0.000218196	0	0	0	0	5.6612e-05	0	0	7.4749e-05	0	0	0	0	0	0	9.07514e-05	0	0	0	0	0	0	0	0	0	0
>SD_Shr-30010	0.000115466	5.84075e-05	0	0.000188605	7.56368e-05	5.13424e-05	0	6.57718e-05	0	0	0	0	0	0	0	0	0	6.96568e-05	0	0	0	0	0	0	0	0	0	0	0	0	0	0	0	0	0	0
>SD_Shr-30088	0	0.000116815	0	0	7.56368e-05	0	0	0	0	0	0	0	0	0	0	0	0	0	0	0	0.000137791	0	0	8.10826e-05	0	0	3.64178e-05	0	0	0	0	0.000174939	0	0	0	0
>SD_Shr-40529	0	5.84075e-05	0	0.000188605	0	0	0	0.000197315	0	0	0	0	0	0	0	0	0	0	0	0	0	0	0	0	0	9.07514e-05	0	0	0	0	0	0	0	0	8.72592e-05	0
>SD_Shr-33070	5.77331e-05	0.000292038	0	0	0.000151274	0	0	0	0	0	0	2.58324e-05	0	0	0	0	0	0	0	6.75489e-05	0	0	0	0	0	0	0	0	0	2.38214e-05	0	0	0	0	0	0
>SD_Shr-32689	0	0	0	0	0	0	6.6791e-05	0	0	7.21236e-05	0	0	7.23951e-05	9.9235e-05	0	5.6612e-05	8.87304e-05	0	7.4749e-05	0	0	0	0	0	0	0	0	0	0	0	0	0	0	0	8.72592e-05	0
>SD_Shr-31431	0	0.000350445	0	0	0.000151274	0	0	0	0	0	0	0	0	0	0	0	0	0	0	6.75489e-05	4.59303e-05	0	0	0	0	0	0	0	0	0	0	0	0	0	0	0
>SD_Shr-30148	0	0	0.000527126	0	0	5.13424e-05	0	0	0	0	0	0	0	0	0	0	0	0	0	0	0	0	0	0	0	0	3.64178e-05	0	0	0	0	0	0	0	0	0
>SD_Shr-30478	5.77331e-05	0	0	0	0	0	0	0	0	0	0	0	0	0	0	0	0	0	0	0	0	0	0	0	0	0	0	9.67247e-05	0	0.00016675	0	0	5.48663e-05	0	0	0.000238632
>SD_Shr-40457	0	5.84075e-05	0	0	0	0	0	0	0	0	0	0	0	0	0	5.6612e-05	0.000443652	0	0	0	0	0	0	0	0	0	3.64178e-05	1.93449e-05	0	0	0	0	0	0	0	0
>SD_Shr-40407	0	0	0	0	0	0	0	0	0	0	0	0	0	0	0	0	0	0	0	0	0	5.72866e-05	0	0	0	0	0	0	0	0	0.000112631	0.000218674	0	4.80998e-05	0.000174518	0
>SD_Shr-33661	5.77331e-05	0	0	0	0.000151274	0.000154027	0	0	0	0	0	0	0	0	0	0	8.87304e-05	0	7.4749e-05	0	4.59303e-05	0	0	0	0	0	3.64178e-05	0	0	0	0	0	0	0	0	0
>SD_Shr-40436	0	0	0	0	0	0	0	0	0	0.000144247	0	2.58324e-05	0	0	0	0	0	0	0	0	4.59303e-05	0.000114573	7.08612e-05	0	0	9.07514e-05	0	0	0	0	0.000112631	0	0	0	0	0
>SD_Shr-40446	0	0	0	0	0	0	0	0	0	0.000144247	0	0	0	0	0	0.000113224	0	0	0	0	0	0	0.000212584	0	0	9.07514e-05	0	0	0	0	0	4.37348e-05	0	0	0	0
>SD_Shr-40368	0	0	0	0	0	0	6.6791e-05	0	0	0	0.000109098	0.000232492	0	0	0	5.6612e-05	0	0.000139314	0	0	0	0	0	0	0	0	0	0	0	0	0	0	0	0	0	0
>SD_Shr-40521	0	0	0	0.000188605	0	0	0	0	0	0	0	0	0	0	9.62456e-05	0	8.87304e-05	0	7.4749e-05	0	0	0	0	0	6.8728e-05	0	0	0	3.94491e-05	0	0	4.37348e-05	0	0	0	0
>SD_Shr-41157	0	0	0.000527126	0	0	0	0	0	0	0	0	0	0	0	0	0	0	0	0	0	0	0	0	0	6.8728e-05	0	0	0	0	0	0	0	0	0	0	0
>SD_Shr-41230	0	0	0.000527126	0	0	0	0	0	0	0	0	0	0	0	0	0	0	0	0	6.75489e-05	0	0	0	0	0	0	0	0	0	0	0	0	0	0	0	0
>SD_Shr-30271	0.000115466	0	0	0	0	0.000102685	0	0	0	0	0.000218196	0	0	9.9235e-05	0	0	0	0	0	0	0	0	0	0	0	0	0	0	0	0	5.63155e-05	0	0	0	0	0
>SD_Shr-30814	5.77331e-05	0.000175223	0	0	0	0	0	0	0	0	0	0	0	0	0	0	0	0	0	6.75489e-05	9.18607e-05	0	0	0	0	0	0	0	0	2.38214e-05	0	0	0	0	0.000174518	0
>SD_Shr-40455	0	0.000175223	0	0	7.56368e-05	5.13424e-05	0	6.57718e-05	0	0	0	0	0	9.9235e-05	0	0	0	0	0	6.75489e-05	0	0	0	0	0	0	0	0	0	0	0	0	5.48663e-05	0	0	0
>SD_Shr-40451	0	0	0	0	0	5.13424e-05	0	0	0	7.21236e-05	0.000109098	2.58324e-05	0	0	0	5.6612e-05	0	6.96568e-05	7.4749e-05	0	0	0	0	0	0	9.07514e-05	0	0	3.94491e-05	0	0	0	0	0	0	0
>SD_Shr-31310	0	5.84075e-05	0	0.000188605	0	0	0	0	0	0	0	0	0	0	0	0	0	0	0	6.75489e-05	0	0	0	0.000162165	0	0	0	0	0	0	0.000112631	0	0	0	0	0
>SD_Shr-40380	0	0	0	0	0	0	0	0	0	0	0	0	0	0	0	0	0	0	0	0	0	0	0	0	0	9.07514e-05	0	3.86899e-05	0	4.76427e-05	0.000168946	0	0	0.000240499	0	0
>SD_Shr-40411	0	0.000175223	0	0	0	0.000410739	0	0	0	0	0	0	0	0	0	0	0	0	0	0	0	0	0	0	0	0	0	0	0	0	0	0	0	0	0	0
>SD_Shr-41059	0	5.84075e-05	0.000527126	0	0	0	0	0	0	0	0	0	0	0	0	0	0	0	0	0	0	0	0	0	0	0	0	0	0	0	0	0	0	0	0	0
>SD_Shr-41106	0	5.84075e-05	0.000527126	0	0	0	0	0	0	0	0	0	0	0	0	0	0	0	0	0	0	0	0	0	0	0	0	0	0	0	0	0	0	0	0	0
>SD_Shr-41413	0	5.84075e-05	0.000527126	0	0	0	0	0	0	0	0	0	0	0	0	0	0	0	0	0	0	0	0	0	0	0	0	0	0	0	0	0	0	0	0	0
>SD_Shr-40454	5.77331e-05	5.84075e-05	0	0	0.00022691	5.13424e-05	0	0	0	0	0	2.58324e-05	0	0	9.62456e-05	0	0	0	0	0	0	0	0	0	6.8728e-05	0	0	0	0	0	0	0	0	0	0	0
>SD_Shr-41228	5.77331e-05	0	0.000527126	0	0	0	0	0	0	0	0	0	0	0	0	0	0	0	0	0	0	0	0	0	0	0	0	0	0	0	0	0	0	0	0	0
>SD_Shr-41420	5.77331e-05	0	0.000527126	0	0	0	0	0	0	0	0	0	0	0	0	0	0	0	0	0	0	0	0	0	0	0	0	0	0	0	0	0	0	0	0	0
>SD_Shr-41531	5.77331e-05	0	0.000527126	0	0	0	0	0	0	0	0	0	0	0	0	0	0	0	0	0	0	0	0	0	0	0	0	0	0	0	0	0	0	0	0	0
>SD_Shr-41061	0	0	0.000527126	0	0	0	0	0	0	0	0	0	0	0	0	0	0	0	0	0	0	5.72866e-05	0	0	0	0	0	0	0	0	0	0	0	0	0	0
>SD_Shr-40418	0.000115466	0	0	0	0	5.13424e-05	6.6791e-05	0	0	0	0	0	0	0	0	5.6612e-05	0	0	7.4749e-05	0	0	0	0	0	6.8728e-05	9.07514e-05	3.64178e-05	1.93449e-05	0	0	0	0	0	0	0	0
>SD_Shr-31593	0.000346399	0.00023363	0	0	0	0	0	0	0	0	0	0	0	0	0	0	0	0	0	0	0	0	0	0	0	0	0	0	0	0	0	0	0	0	0	0
>SD_Shr-40459	0	0	0	0	0	5.13424e-05	0	0	0	7.21236e-05	0	0	0	0	0	0	0	0	0	0	9.18607e-05	5.72866e-05	0.000141722	0.000162165	0	0	0	0	0	0	0	0	0	0	0	0
>SD_Shr-00063	5.77331e-05	0	0	0	0	0	0	0.000131544	0	7.21236e-05	0	0	0	0	0	0	0	0	0	0	0	0	0	8.10826e-05	0	0	0	1.93449e-05	0	2.38214e-05	0	0	5.48663e-05	4.80998e-05	8.72592e-05	0
>SD_Shr-40427	0	0	0	0	0	0	0	0	0	0	0	0	0	9.9235e-05	0	5.6612e-05	8.87304e-05	0	7.4749e-05	0	0	0	0	0	0	0	0	1.93449e-05	3.94491e-05	0	0	8.74695e-05	0.000109733	0	0	0
>SD_Shr-40444	0	0	0	0	0	0	6.6791e-05	6.57718e-05	0	0	0.000109098	0	0	0	9.62456e-05	0	0	0	0	0	0	0	0	0	6.8728e-05	0	0	1.93449e-05	3.94491e-05	0	0	0	0.000109733	0	0	0
>SD_Shr-40449	0.000173199	0	0	0	0.000151274	0	0	0	0	0	0	0	0	0	0	0	0	0	7.4749e-05	0	0	5.72866e-05	0	8.10826e-05	0	0	3.64178e-05	0	0	0	0	0	0	0	0	0
>SD_Shr-40419	0	0	0	0	0	5.13424e-05	0	0	0	0	0	2.58324e-05	0	0	0	5.6612e-05	0	0.000139314	7.4749e-05	0	0	0	0	0	0	0	3.64178e-05	0	0	0	5.63155e-05	4.37348e-05	0	0	8.72592e-05	0
>SD_Shr-40330	0	0	0	0	0	0	0	0	0	0	0	0.000413318	0	0	0	0	0	6.96568e-05	0	0	0	0	0	0	0	0	0	0	3.94491e-05	0	0	0	0	4.80998e-05	0	0
>SD_Shr-40522	5.77331e-05	0	0	0.000188605	0	0	0	0	0	0	0	0	0	9.9235e-05	0	0	0	0	7.4749e-05	0	4.59303e-05	5.72866e-05	0	0	0	0	0	0	0	0	0	4.37348e-05	0	0	0	0
>SD_Shr-40425	5.77331e-05	0	0	0	0	5.13424e-05	0	6.57718e-05	0	0	0	0	7.23951e-05	0	0	0	0	0	0.000149498	0	0	0	0	0	0	0	0	1.93449e-05	0	0	5.63155e-05	4.37348e-05	0	4.80998e-05	0	0
>SD_Shr-30600	0	5.84075e-05	0	0.000188605	0	0	0	0	0	0	0	0	0	0	0	0	0	0	7.4749e-05	6.75489e-05	0	0	0	0	0	0	0	0	0	0	0	0	0	0	0.000174518	0
>SD_Shr-41263	0	0	0.000527126	0	0	0	0	0	0	0	0	0	0	0	0	0	0	0	0	0	0	0	0	0	0	0	3.64178e-05	0	0	0	0	0	0	0	0	0
>SD_Shr-40423	0	0	0	0	0	0	0	0	0	0	0	0	0	0	9.62456e-05	0	0	0	0	0	0	0	0	0	0	9.07514e-05	0	0	0	0	0.000112631	0.000262409	0	0	0	0
>SD_Shr-40506	0.000230932	0	0	0.000188605	7.56368e-05	0	6.6791e-05	0	0	0	0	0	0	0	0	0	0	0	0	0	0	0	0	0	0	0	0	0	0	0	0	0	0	0	0	0
>SD_Shr-32279	0	0	0	0	0	5.13424e-05	0	6.57718e-05	0	0	0	0	7.23951e-05	0	9.62456e-05	5.6612e-05	0	0	0	0	0	0	0	0	6.8728e-05	0	3.64178e-05	0	0	0	0	0	0.000109733	0	0	0
>SD_Shr-40429	0	0	0	0	7.56368e-05	0.00020537	0	6.57718e-05	0	0	0	0	0	0	0	0	0	0	7.4749e-05	0	9.18607e-05	0	0	0	0	0	0	0	0	0	0	4.37348e-05	0	0	0	0
>SD_Shr-40485	0	0.000175223	0	0	0.000151274	0	0	0	0	0	0	0	0	0	0	0	0	0	0.000149498	0	0	0	0	8.10826e-05	0	0	0	0	0	0	0	0	0	0	0	0
>SD_Shr-40495	0	0	0	0	0	0	0	0	0	0	0.000436392	2.58324e-05	0	0	0	0	0	6.96568e-05	0	0	0	0	0	0	0	0	0	0	0	2.38214e-05	0	0	0	0	0	0
>SD_Shr-30129	5.77331e-05	0.000116815	0	0	0	0	0	0	0	0	0	0	0	0	0	0	0	0	0	0	4.59303e-05	0	0	0	0	0	7.28356e-05	0	0	0	0	8.74695e-05	0	0	0.000174518	0
>SD_Shr-40470	5.77331e-05	0	0	0	0	0	0	6.57718e-05	0	0	0	0	0	0	0	5.6612e-05	0	0	0	6.75489e-05	0	5.72866e-05	0	0	6.8728e-05	0.000181503	0	0	0	0	0	0	0	0	0	0
>SD_Shr-40426	0	0.000175223	0	0	0	5.13424e-05	0	0	0	0	0	0	0	0	0	0	0	0	7.4749e-05	0	4.59303e-05	0	0.000141722	0	0	0	3.64178e-05	0	0	2.38214e-05	0	0	0	0	0	0
>SD_Shr-30033	0	5.84075e-05	0	0	7.56368e-05	0	0	6.57718e-05	0	0	0.000109098	0	0	0	0	0	0	0	7.4749e-05	0	0	0	7.08612e-05	0	6.8728e-05	0	0	0	0	2.38214e-05	0	0	0	0	0	0
>SD_Shr-40462	0	0.000350445	0	0	7.56368e-05	5.13424e-05	0	0	0	0	0	0	0	0	0	0	0	0	0	0	0	0	0	0	6.8728e-05	0	0	0	0	0	0	0	0	0	0	0
>SD_Shr-30755	0.000115466	0	0	0	0.000151274	0	0	0	0	0	0	0	0	0	0	0	0	0	7.4749e-05	6.75489e-05	4.59303e-05	0	0	0	0	9.07514e-05	0	0	0	0	0	0	0	0	0	0
>SD_Shr-40404	0	0	0	0	0	0.00020537	0	0	0	0	0	7.74972e-05	0	0	0	5.6612e-05	0	0	0.000149498	0	0	0	0	0	0	0	0	0	0	0	5.63155e-05	0	0	0	0	0
>SD_Shr-10020	5.77331e-05	0	0	0	0	0	0	6.57718e-05	0	0	0.000109098	0	0	9.9235e-05	0	0	0	0	0	0	0	0	0	0	6.8728e-05	0	0	0	0	0	5.63155e-05	0	0	0	8.72592e-05	0
>SD_Shr-40441	5.77331e-05	0	0	0	0	0	0	0	0	7.21236e-05	0.000109098	0.00010333	0	0	0	5.6612e-05	0	6.96568e-05	7.4749e-05	0	0	0	0	0	0	0	0	0	0	0	0	0	0	0	0	0
>SD_Shr-40484	0	0.000175223	0	0	0.00022691	5.13424e-05	0	0	0	0	0	0	0	0	0	0	8.87304e-05	0	0	0	0	0	0	0	0	0	0	0	0	0	0	0	0	0	0	0
>SD_Shr-40468	0	0	0	0	0	5.13424e-05	0	6.57718e-05	0	0	0	0	0	0	0	5.6612e-05	0	0	0	0	0	0	0	0	0.000137456	0	0	0	0	0	0	0	5.48663e-05	0	0.000174518	0
>SD_Shr-30697	5.77331e-05	0.000175223	0	0	7.56368e-05	0	0	0	0	0	0	0	0	0	0	0	0	6.96568e-05	0	0	0	0	7.08612e-05	0	0	9.07514e-05	0	0	0	0	0	0	0	0	0	0
>SD_Shr-40482	0	0	0	0	0	5.13424e-05	0	6.57718e-05	0	0	0	2.58324e-05	0	0	0	5.6612e-05	0.000177461	0	7.4749e-05	0	0	0	0	0	0	0	0	0	0	0	0	0	0	0	8.72592e-05	0
>SD_Shr-40417	0	0	0	0	0	0	0	0.000131544	0	7.21236e-05	0	0	0	0	0	0	0	0	0	0	0	0	7.08612e-05	0	0	0	3.64178e-05	0	3.94491e-05	0	0	0.000131204	5.48663e-05	0	0	0
>SD_Shr-40483	0	0	0	0	7.56368e-05	0.000154027	0	0	0	0	0.000109098	2.58324e-05	0	9.9235e-05	0	0	0	6.96568e-05	0	0	0	0	0	0	0	0	0	0	0	0	0	0	0	0	0	0
>SD_Shr-40556	0	0	0	0	0	0	6.6791e-05	0	0	0	0	0	7.23951e-05	0.000297705	9.62456e-05	0	0	0	0	0	0	0	0	0	0	0	0	0	0	0	0	0	0	0	0	0
>SD_Shr-40452	0	0.00046726	0	0	0	0	0	6.57718e-05	0	0	0	0	0	0	0	0	0	0	0	0	0	0	0	0	0	0	0	0	0	0	0	0	0	0	0	0
>SD_Shr-30295	0	0	0	0	0	0	6.6791e-05	0	0	7.21236e-05	0	0	0	9.9235e-05	9.62456e-05	0	8.87304e-05	6.96568e-05	0	0	0	0	0	0	0	0	0	0	3.94491e-05	0	0	0	0	0	0	0
>SD_Shr-40463	5.77331e-05	0	0	0	0.00022691	5.13424e-05	0	0	0	0	0	0	0	0	0	0	0	0	0	6.75489e-05	9.18607e-05	0	0	0	0	0	3.64178e-05	0	0	0	0	0	0	0	0	0
>SD_Shr-40471	0	0	0	0	0	0	0	6.57718e-05	0	0	0	0	0	0	0	0	0	6.96568e-05	0	6.75489e-05	0	0	0	0	0	9.07514e-05	0	1.93449e-05	0	0	0	4.37348e-05	5.48663e-05	0	0	0.000119316
>SD_Shr-31289	0	0.000175223	0	0.000188605	7.56368e-05	0	0	0	0	0	0	0	0	0	0	0	0	0	0	0	0	0	0	0	0	9.07514e-05	0	0	0	0	0	0	0	0	0	0
>SD_Shr-40434	0	0	0	0	0.000151274	0	0	0	0	0	0	0	0	0	0	0	0	6.96568e-05	0	0	0	0.00017186	0	0	0	0	7.28356e-05	0	3.94491e-05	2.38214e-05	0	0	0	0	0	0
>SD_Shr-31019	0	0	0.000527126	0	0	0	0	0	0	0	0	0	0	0	0	0	0	0	0	0	0	0	0	0	0	0	0	0	0	0	0	0	0	0	0	0
>SD_Shr-31600	0	0	0.000527126	0	0	0	0	0	0	0	0	0	0	0	0	0	0	0	0	0	0	0	0	0	0	0	0	0	0	0	0	0	0	0	0	0
>SD_Shr-40567	0	0.000116815	0	0.000188605	0	0	0	0	0	0	0	0	0	0	9.62456e-05	0	0	0	0	0	0	0	0	0	6.8728e-05	0	0	0	0	0	5.63155e-05	0	0	0	0	0
>SD_Shr-40504	0	0	0	0	0	0	0	0	0	0	0.000109098	2.58324e-05	0	0	0	0	8.87304e-05	6.96568e-05	0	0	0	5.72866e-05	0	0	0	0	0	0	0	0	0	0	0	0	0.000174518	0
>SD_Shr-31064	5.77331e-05	5.84075e-05	0	0	0.00022691	0	0	0	0	0	0	0	0	0	0	0	0	0	7.4749e-05	0	0	0	0	0	0	0	0	0	0	0	0	0	5.48663e-05	4.80998e-05	0	0
>SD_Shr-30109	0	0	0	0	0	0	0	0	0	7.21236e-05	0	0	0	9.9235e-05	0	0.000169836	8.87304e-05	0	0	0	0	0	0	0	0	9.07514e-05	0	0	0	0	0	0	0	0	0	0
>SD_Shr-40447	0	0	0	0	0	0	0	0	0	0	0	0	0	0	0	0	0	0	0	0	0	0	0	8.10826e-05	0	0	3.64178e-05	0	0	0	5.63155e-05	0.000131204	0	9.61996e-05	0	0.000119316
>SD_Shr-30015	0.000115466	0	0	0.000188605	0	0	0	0	0	0	0	0	0	0	0	0	8.87304e-05	0	0	0	0	0	0	0	6.8728e-05	0	0	0	0	0	5.63155e-05	0	0	0	0	0
>SD_Shr-31164	0	5.84075e-05	0	0	0	0	0	0	0	7.21236e-05	0	0	0	0	0	0	0	0	0	0	4.59303e-05	0	0	8.10826e-05	6.8728e-05	0	0	0	0	9.52855e-05	0	0	0	9.61996e-05	0	0
>SD_Shr-34224	0	0	0	0.000188605	0	0	0	0	0	0	0	0	0	0	0	0	0	0	0	0	0	0	7.08612e-05	8.10826e-05	0	0	0	0	0	0	0	0	0	0	0.000174518	0
>SD_Shr-40553	0	0	0	0	7.56368e-05	0	0	0	0	0	0	0	0	0	9.62456e-05	0	0	0	7.4749e-05	0	0	0	0	0	0	9.07514e-05	0	0	0	0	0	0	0	0	0.000174518	0
>SD_Shr-40443	0.000173199	0	0	0	0	5.13424e-05	0	0	0	7.21236e-05	0	0	0	0	0	0	0	0	0	0	0	0.000114573	0	0	0	0	0	0	0	0	0	4.37348e-05	5.48663e-05	0	0	0
>SD_Shr-30259	0.000173199	5.84075e-05	0	0.000188605	0	0	0	0	0	0	0	0	0	0	0	0	8.87304e-05	0	0	0	0	0	0	0	0	0	0	0	0	0	0	0	0	0	0	0
>SD_Shr-40500	5.77331e-05	5.84075e-05	0	0	0	5.13424e-05	0	0	0	0	0	0	0	0	0	0	0.000266191	0	7.4749e-05	0	0	0	0	0	0	0	0	0	0	0	0	0	0	0	0	0
>SD_Shr-40513	0	5.84075e-05	0	0	0.00022691	0	0	0	0	0	0	0	0	0	0	0	0	0	7.4749e-05	0	0	5.72866e-05	0	0	0	9.07514e-05	0	0	0	0	0	0	0	0	0	0
>SD_Shr-40472	5.77331e-05	0.000116815	0	0	0	0	0	0	0	0	0.000109098	0	0	0	0	0	8.87304e-05	0	0	0	0	0	0	0	0	0	3.64178e-05	0	3.94491e-05	0	5.63155e-05	0	0	0	0	0
>SD_Shr-40497	5.77331e-05	0	0	0	7.56368e-05	0	6.6791e-05	0	0	0	0	0	0	0	0	5.6612e-05	0.000177461	6.96568e-05	0	0	0	0	0	0	0	0	0	0	0	0	0	0	0	0	0	0
>SD_Shr-31465	0.000173199	0	0	0.000188605	0	0	0	0	0	0	0	0	7.23951e-05	0	0	0	0	6.96568e-05	0	0	0	0	0	0	0	0	0	0	0	0	0	0	0	0	0	0
>SD_Shr-30647	5.77331e-05	0	0	0	0	0	0	0	0	0	0	0	0	0	0	5.6612e-05	8.87304e-05	6.96568e-05	0	0	0	0	0	0	0	0	0	0	0	0	0	8.74695e-05	5.48663e-05	0	8.72592e-05	0
>SD_Shr-40478	5.77331e-05	0	0	0	0	5.13424e-05	0	0	0	0	0	0	0	0	0	0	0	0	0.000224247	0	0	0	0	0	0	0	0	0	0	0	0.000168946	0	0	0	0	0
>SD_Shr-40473	0	0.000175223	0	0	0	5.13424e-05	0	0	0	0	0	0	0	0	0	0	0	0	0	0	0	5.72866e-05	0	0	0	0.000181503	3.64178e-05	0	0	0	0	0	0	0	0	0
>SD_Shr-40445	0	0	0	0	0	0	0	0	0	0	0	0	0	0	0	0	0	0	0	0	9.18607e-05	0	0.000141722	0.000162165	0	0	0	0	0	4.76427e-05	5.63155e-05	0	0	0	0	0
>SD_Shr-30461	0	5.84075e-05	0	0	0	0	6.6791e-05	0	0	0	0	0	0	9.9235e-05	0	0	0	6.96568e-05	0	6.75489e-05	4.59303e-05	0	0	0	0	9.07514e-05	0	0	0	0	0	0	0	0	0	0
>SD_Shr-40520	0	5.84075e-05	0	0	0	0	0	0	0	0	0	0	0	0	0	0	0	0	0	6.75489e-05	4.59303e-05	0	0	0.00032433	0	0	0	0	0	0	0	0	0	0	0	0
>SD_Shr-30470	0	0.000116815	0	0	7.56368e-05	0	0	0	0	7.21236e-05	0	2.58324e-05	0	0	0	0	8.87304e-05	0	0	6.75489e-05	4.59303e-05	0	0	0	0	0	0	0	0	0	0	0	0	0	0	0
>SD_Shr-40460	0.000115466	0	0	0	0	0	0	6.57718e-05	0	0	0.000109098	0	0	0	0	0	0	0	0	6.75489e-05	0	0	0	0	0	0	0.000109253	0	0	2.38214e-05	0	0	0	0	0	0
>SD_Shr-30929	0	0	0	0	0	0	0	0	0	7.21236e-05	0.000109098	2.58324e-05	0	9.9235e-05	0	0	0	0	0	6.75489e-05	0	0	0	0	0	0	0	0	0	2.38214e-05	0	4.37348e-05	0	4.80998e-05	0	0
>SD_Shr-40519	0	0	0	0	0	0	0	0	0	0	0	0	0	0	0	0	0	0	0	0	0	0	0.000283445	0	6.8728e-05	9.07514e-05	0	0	0	0	0	4.37348e-05	0	0	0	0
>SD_Shr-40488	0	0	0	0	0	0	0	0	0	0	0	0	7.23951e-05	0	0	0	0	0	0	0	0	5.72866e-05	0	8.10826e-05	0	0	3.64178e-05	0	3.94491e-05	2.38214e-05	0	0	0	0	0.000174518	0
>SD_Shr-40453	0.000346399	5.84075e-05	0	0	0	0	0	0	0	0	0	0	0	0	0	0	0	0	0	0	0	0	0	0	0	0	3.64178e-05	0	0	0	0	4.37348e-05	0	0	0	0
>SD_Shr-40524	0.000115466	0	0	0	0.000151274	5.13424e-05	0	0	0	0	0	0	0	0	0	0	0	0	0	0	0	0	7.08612e-05	0	0	9.07514e-05	0	0	0	0	0	0	0	0	0	0
>SD_Shr-40618	5.77331e-05	0	0	0.000188605	0	5.13424e-05	0	0	0	0	0	0	0	0	0	0	0	0	0	0	0	0	0	0	0	0.000181503	0	0	0	0	0	0	0	0	0	0
>SD_Shr-40496	0	0	0	0	0	0	0	0	0	0	0	0	0	0	0	5.6612e-05	0	0	7.4749e-05	6.75489e-05	4.59303e-05	0	7.08612e-05	0.000162165	0	0	0	0	0	0	0	0	0	0	0	0
>SD_Shr-30162	0.000288666	0	0	0.000188605	0	0	0	0	0	0	0	0	0	0	0	0	0	0	0	0	0	0	0	0	0	0	0	0	0	0	0	0	0	0	0	0
>SD_Shr-40487	0.000115466	0.000292038	0	0	0	0	0	6.57718e-05	0	0	0	0	0	0	0	0	0	0	0	0	0	0	0	0	0	0	0	0	0	0	0	0	0	0	0	0
>SD_Shr-40562	5.77331e-05	5.84075e-05	0	0.000188605	7.56368e-05	0	0	0	0	0	0	0	0	0	0	0	0	0	0	0	0	0	0	0	0	0	3.64178e-05	0	0	0	5.63155e-05	0	0	0	0	0
>SD_Shr-40503	0	0.000116815	0	0	0.000151274	5.13424e-05	0	0	0	0	0.000109098	0	0	0	0	0	0	0	0	0	0	0	0	0	0	0	0	0	0	0	0	4.37348e-05	0	0	0	0
>SD_Shr-40490	0	5.84075e-05	0	0	0	0.000102685	0	0	0	0	0	0	0	0	0	0	0	0	0.000149498	6.75489e-05	0	0	0	0	0	0	0	0	0	0	0	4.37348e-05	0	4.80998e-05	0	0
>SD_Shr-30463	0	5.84075e-05	0	0.000188605	7.56368e-05	0	0	0	0	0	0	0	0	0	0	0	8.87304e-05	0	0	0	0	5.72866e-05	0	0	0	0	0	0	0	0	0	0	0	0	0	0
>SD_Shr-40511	0	5.84075e-05	0	0	7.56368e-05	5.13424e-05	0	0	0	0	0	0	0	0	9.62456e-05	0	0	0	7.4749e-05	0	0	0	0	0	0	0	0	0	0	0	5.63155e-05	0	5.48663e-05	0	0	0
>SD_Shr-30507	0	0	0	0	0	0.000102685	0	0	0	0	0	0	0	0	0	0	8.87304e-05	0	0	6.75489e-05	0	0	7.08612e-05	8.10826e-05	0	0	0	0	0	0	0	0	5.48663e-05	0	0	0
>SD_Shr-40568	0	0	0	0	0.00022691	0	0	0	0	0	0	0	0	0	0	0	0	0	0	0	0	5.72866e-05	0	0	0	0.000181503	0	0	0	0	0	0	0	0	0	0
>SD_Shr-40492	0.000173199	0.000116815	0	0	0	0.000102685	0	0	0	0	0	0	7.23951e-05	0	0	0	0	0	0	0	0	0	0	0	0	0	0	0	0	0	0	0	0	0	0	0
>SD_Shr-40554	0	0	0	0	7.56368e-05	0.000102685	0	0	0	0	0.000109098	0	0	0	0	0	8.87304e-05	0	0	0	0	0	0	0	0	0	0	0	0	0	0	0	0	0	8.72592e-05	0
>SD_Shr-40498	0	5.84075e-05	0	0	0.000151274	0	0	0	0	0	0	0	0	0	0	0	8.87304e-05	0	0	0	0	0	0	0	0	9.07514e-05	7.28356e-05	0	0	0	0	0	0	0	0	0
>SD_Shr-40479	0.000461865	0	0	0	0	0	0	0	0	0	0	0	0	0	0	0	0	0	0	0	0	0	0	0	0	0	0	0	0	0	0	0	0	0	0	0
>SD_Shr-32631	0	0	0	0	0	0	6.6791e-05	0	0	7.21236e-05	0	0	7.23951e-05	0	0	5.6612e-05	0	0	0	6.75489e-05	4.59303e-05	0	0	0	0	0	0	0	0	2.38214e-05	0	0	5.48663e-05	0	0	0
>SD_Shr-40607	5.77331e-05	0	0	0.000188605	0	0	0	6.57718e-05	0	0	0	0	0	0	0	5.6612e-05	0	0	0	0	0	0	0	0	0	9.07514e-05	0	0	0	0	0	0	0	0	0	0
>SD_Shr-31248	5.77331e-05	5.84075e-05	0	0.000188605	0	0	0	0	0	0	0	0	0	0	0	0	0	0	0	0	0	0	0	0	6.8728e-05	0	0	0	3.94491e-05	0	0	4.37348e-05	0	0	0	0
>SD_Shr-30402	5.77331e-05	0	0	0.00037721	0	0	0	0	0	0	0	0	0	0	0	0	0	0	0	0	0	0	0	0	0	0	0	1.93449e-05	0	0	0	0	0	0	0	0
>SD_Shr-10009	0	5.84075e-05	0	0	0	0	0	6.57718e-05	0	0	0.000109098	0	0	0	0	5.6612e-05	8.87304e-05	0	7.4749e-05	0	0	0	0	0	0	0	0	0	0	0	0	0	0	0	0	0
>SD_Shr-33048	0.000115466	0	0	0	7.56368e-05	0	0	0	0	0	0	0	0	0	0	0	0	6.96568e-05	7.4749e-05	0	4.59303e-05	0	7.08612e-05	0	0	0	0	0	0	0	0	0	0	0	0	0
>SD_Shr-31540	5.77331e-05	5.84075e-05	0	0	0.00022691	0	0	0	0	0	0.000109098	0	0	0	0	0	0	0	0	0	0	0	0	0	0	0	0	0	0	0	0	0	0	0	0	0
>SD_Shr-32199	0	0	0	0	0	5.13424e-05	0	0	0	0.000144247	0	0	7.23951e-05	0	0	0	0	0	0	6.75489e-05	0	0.000114573	0	0	0	0	0	0	0	0	0	0	0	0	0	0
>SD_Shr-40539	0	0	0	0	0	0	0	0	0	0	0.000109098	2.58324e-05	0	0	0	0	0	0	0.000224247	0	0	0	0	0	0	9.07514e-05	0	0	0	0	0	0	0	0	0	0
>SD_Shr-30452	5.77331e-05	5.84075e-05	0	0	0.000151274	0	0	0	0	0	0	0	0	0	0	0	0	0	0	0.000135098	4.59303e-05	0	0	0	0	0	0	0	0	0	0	0	0	0	0	0
>SD_Shr-40549	0	0	0	0	0	0	0	0	0	0	0	0	0	0	0	0.000113224	0.000177461	6.96568e-05	0	0	0	0	0	0	0	0	0	0	0	0	0	0	0	0	8.72592e-05	0
>SD_Shr-40526	0.000115466	0	0	0	0.000151274	0	0	6.57718e-05	0	0	0	2.58324e-05	0	0	0	0	8.87304e-05	0	0	0	0	0	0	0	0	0	0	0	0	0	0	0	0	0	0	0
>SD_Shr-40606	0	0	0	0.000188605	7.56368e-05	0	0	0	0	0	0	0	0	0	0	0	0	0	0	6.75489e-05	0	0.000114573	0	0	0	0	0	0	0	0	0	0	0	0	0	0
>SD_Shr-40510	0	0	0	0	0	5.13424e-05	0	6.57718e-05	0	0	0	0	0	0	9.62456e-05	0	0	0	0	6.75489e-05	0	0	0	0	6.8728e-05	0	0	0	3.94491e-05	0	5.63155e-05	0	0	0	0	0
>SD_Shr-40467	0	0.000116815	0	0	7.56368e-05	0.000102685	0	0	0	0	0	0	0	0	0	0	0	0	0	0	0	5.72866e-05	0	0	0	0	3.64178e-05	0	0	0	0	0	5.48663e-05	0	0	0
>SD_Shr-30195	0	0	0	0	0	0	0	0	0	0	0	0	0	0	0	0	0	0	0	0	0	0	0	0	0	0	0	0.00011607	0	0.00016675	0.000112631	0	0	4.80998e-05	0	0
>SD_Shr-40458	0	0	0	0	0	0	6.6791e-05	0	0	0	0	0.00010333	0	0	0	5.6612e-05	0	0.000139314	7.4749e-05	0	0	0	0	0	0	0	0	0	0	0	0	0	0	0	0	0
>SD_Shr-40489	0.000404132	0	0	0	0	0	0	0	0	0	0	0	0	0	0	0	0	0	0	0	0	0	0	0	0	0	3.64178e-05	0	0	0	0	0	0	0	0	0
>SD_Shr-10025	0	0	0	0.000188605	7.56368e-05	5.13424e-05	0	0	0	0	0	0	0	0	0	0	0	0	0	0	0	0	0	0	0	0	3.64178e-05	0	0	0	0	0	0	0	8.72592e-05	0
>SD_Shr-40469	0	5.84075e-05	0	0	0	5.13424e-05	0	0	0	0	0	5.16648e-05	0	0	0	0	0	0	7.4749e-05	0.000202647	0	0	0	0	0	0	0	0	0	0	0	0	0	0	0	0
>SD_Shr-40534	0	0	0	0	0	0	0	6.57718e-05	0	0	0	0	0	0	0	0	0	0	7.4749e-05	0	0	0	0.000141722	0	6.8728e-05	0	0	0	0	0	0	0	0	0	8.72592e-05	0
>SD_Shr-10072	0	0	0	0.000188605	0	0	0	0	0	0	0	0	0	0	0	0	0	0	7.4749e-05	0	0	0	0	8.10826e-05	6.8728e-05	0	0	0	0	2.38214e-05	0	0	0	0	0	0
>SD_Shr-40624	5.77331e-05	5.84075e-05	0	0.000188605	7.56368e-05	0	0	0	0	0	0	0	0	0	0	0	0	0	0	0	0	0	0	0	0	0	0	0	0	0	5.63155e-05	0	0	0	0	0
>SD_Shr-40499	0.000173199	0	0	0	0	0	0	0	0	0	0	0	0	0	0	0	0	6.96568e-05	0.000149498	0	0	0	0	0	0	0	0	0	0	0	0	4.37348e-05	0	0	0	0
>SD_Shr-40531	5.77331e-05	0	0	0	0	0	0	6.57718e-05	0	0	0	0	7.23951e-05	0	9.62456e-05	5.6612e-05	0	0	0	0	0	0	0	0	0	0	0	0	0	0	0	0	0	0	8.72592e-05	0
>SD_Shr-40515	0	0	0	0	0	0	0	0	0	0	0	2.58324e-05	0	0	0	0	8.87304e-05	0	7.4749e-05	0	0	0	0.000141722	8.10826e-05	0	0	0	0	0	2.38214e-05	0	0	0	0	0	0
>SD_Shr-30360	0.000346399	0	0	0	0	0	0	0	0	0	0	0	0	0	0	0	8.87304e-05	0	0	0	0	0	0	0	0	0	0	0	0	0	0	0	0	0	0	0
>SD_Shr-30136	5.77331e-05	5.84075e-05	0	0	7.56368e-05	0	0	0	0	0	0	0	0	0	0	0	0	0	7.4749e-05	0	0	0	0	8.10826e-05	0	0	0	0	0	0	0	0	0	0	8.72592e-05	0
>SD_Shr-40491	0	0.000175223	0	0	0	0.000102685	0	0	0	0	0	0	0	0	0	0	0	0	0	0	0	5.72866e-05	0	0	0	0	0	0	0	0	0	4.37348e-05	5.48663e-05	0	0	0
>SD_Shr-40518	0	0.000292038	0	0	0	5.13424e-05	0	0	0	0	0	0	0	0	0	0	8.87304e-05	0	0	0	0	0	0	0	0	0	0	0	0	0	0	0	0	0	0	0
>SD_Shr-40481	0	0	0	0	0	0	0	0	0	0	0	0	0	0	9.62456e-05	0	0	0	0	0	0	0	0	0	0	0	0	0	0	0	5.63155e-05	0.000174939	5.48663e-05	4.80998e-05	0	0
>SD_Shr-40570	0	0	0	0	0	0	0	0	0	0	0	0	0	0	0	5.6612e-05	0	0.000139314	7.4749e-05	0	0	0	0	0	6.8728e-05	9.07514e-05	0	0	0	0	0	0	0	0	0	0
>SD_Shr-40527	0	0	0	0	0	5.13424e-05	0	0	0	0	0	0	0	0	0	0	0	0	0	0	4.59303e-05	0	0	8.10826e-05	0.000137456	0	0	0	0	0	5.63155e-05	0	5.48663e-05	0	0	0
>SD_Shr-30058	0	0	0	0.000188605	0.000151274	0	0	0	0	0	0	0	0	0	0	0	0	0	0	6.75489e-05	0	0	0	0	0	0	0	1.93449e-05	0	0	0	0	0	0	0	0
>SD_Shr-40734	0	0	0	0.000188605	0	0	0	0	0	0	0.000109098	0	0	0	0	0	0	0	0	0	0	0	0	0	0	9.07514e-05	3.64178e-05	0	0	0	0	0	0	0	0	0
>SD_Shr-40501	0	0	0	0	0	0	0	0	0	7.21236e-05	0	0	0	0	0	5.6612e-05	0	0	0	0	0	0	0	8.10826e-05	6.8728e-05	0	3.64178e-05	0	0	0	0	0	0.000109733	0	0	0
>SD_Shr-40559	5.77331e-05	5.84075e-05	0	0	0.000151274	0	0	0	0	0	0.000109098	0	0	0	0	0	0	0	0	0	4.59303e-05	0	0	0	0	0	0	0	0	0	0	0	0	0	0	0
>SD_Shr-40507	0	0	0	0	0	0	0	0	0	0	0	0	0	0	0	0	0	0	0.000149498	0.000135098	0.000137791	0	0	0	0	0	0	0	0	0	0	0	0	0	0	0
>SD_Shr-40523	0	0	0	0	0	0	0	0	0	0	0	0	0	9.9235e-05	0	0	0	0	7.4749e-05	0	0	0	0	0	6.8728e-05	0	3.64178e-05	0	0	0	0	8.74695e-05	5.48663e-05	0	0	0
>SD_Shr-30093	5.77331e-05	0.000116815	0	0	0	0	0	0	0	0	0.000109098	0	0	0	0	0	0	0	0	0	0.000137791	0	0	0	0	0	0	0	0	0	0	0	0	0	0	0
>SD_Shr-00066	0	0	0	0	0	0.000102685	0	0	0	0	0	2.58324e-05	0	0	0	0	8.87304e-05	6.96568e-05	0	0	0	0	0	0	0	9.07514e-05	0	0	0	0	0	4.37348e-05	0	0	0	0
>SD_Shr-40525	0	0.000175223	0	0	0.000151274	0	0	0	0	0	0	0	0	0	0	0	0	0	0	0	0	5.72866e-05	0	0	0	0	3.64178e-05	0	0	0	0	0	0	0	0	0
>SD_Shr-40512	0.000346399	0	0	0	0	0	0	0	0	0	0	0	0	0	0	0	0	0	0	0	0	0	7.08612e-05	0	0	0	0	0	0	0	0	0	0	0	0	0
>SD_Shr-31352	0	0	0	0	0	0	0	0	0	0	0	0	0	0.00039694	0	0	0	0	0	0	0	0	0	0	0	0	0	1.93449e-05	0	0	0	0	0	0	0	0
>SD_Shr-33498	0	0	0	0	0	0.000102685	0	0	0	0	0	0	0	0	0	0	0	0	7.4749e-05	0	0	5.72866e-05	0	0	0.000137456	0	0	0	0	0	0	4.37348e-05	0	0	0	0
>SD_Shr-40536	5.77331e-05	0	0	0	0	5.13424e-05	0	0	0	0	0	0	0	0	0	0	0	0	0	0	0	0	0	8.10826e-05	0.000137456	0	0	0	0	0	0	0	0	0	8.72592e-05	0
>SD_Shr-40630	0	0	0	0	0	0	0	0	0	0	0.000109098	0	0	0	0	0	0	0	0	0	0	0	0	0	0	0.000181503	3.64178e-05	0	0	0	0	0	0	0	8.72592e-05	0
>SD_Shr-31113	0	0.000175223	0	0	7.56368e-05	0	0	0	0	7.21236e-05	0	0	0	0	0	0	0	0	0	0	0	0	0	0	0	9.07514e-05	0	0	0	0	0	0	0	0	0	0
>SD_Shr-32620	0	0	0	0	0	0	0	0	0	0	0	0	0	0	0	0	0	0	0	0	0	0	0	0	0	0	0	3.86899e-05	0	0.000142928	0.000112631	0	0	0	0	0.000119316
>SD_Shr-31813	0	5.84075e-05	0	0	0.000151274	0	0	0	0	0	0	0	0	0	0	0	8.87304e-05	0	0	0	4.59303e-05	0	0	0	6.8728e-05	0	0	0	0	0	0	0	0	0	0	0
>SD_Shr-30113	0	0	0	0	0	0	0	0	0	7.21236e-05	0	0	0	0	0	0	8.87304e-05	0	0	0	0	0	0	0	6.8728e-05	0.000181503	0	0	0	0	0	0	0	0	0	0
>SD_Shr-40561	5.77331e-05	5.84075e-05	0	0	0.000151274	0	0	0	0	0	0	0	0	0	0	0	0	0	7.4749e-05	0	0	0	0	0	6.8728e-05	0	0	0	0	0	0	0	0	0	0	0
>SD_Shr-40542	0	0	0	0	0	0	0	0	0	0	0	0	7.23951e-05	0	9.62456e-05	0	0	0	0	0	0	0	0.000141722	8.10826e-05	0	0	0	1.93449e-05	0	0	0	0	0	0	0	0
>SD_Shr-32576	0	5.84075e-05	0	0	0.000151274	0	0	0	0	0	0.000109098	0	0	0	0	0	0	0	0	0	0	0	0	0	0	9.07514e-05	0	0	0	0	0	0	0	0	0	0
>SD_Shr-40442	0	0	0	0	0	0	0	0	0	0	0	2.58324e-05	0	0	0	0	0	0	0	0	0	5.72866e-05	0	0	0	0	0	1.93449e-05	0	9.52855e-05	0	4.37348e-05	0	4.80998e-05	0	0.000119316
>SD_Shr-10021	0	0	0	0.000188605	0	0	0	0	0	0	0	0	0	0	0	0	0	0	0	0	0	0	0	8.10826e-05	0.000137456	0	0	0	0	0	0	0	0	0	0	0
>SD_Shr-40717	0	0	0	0.000188605	0	0	0	0	0	7.21236e-05	0.000109098	0	0	0	0	0	0	0	0	0	0	0	0	0	0	0	3.64178e-05	0	0	0	0	0	0	0	0	0
>SD_Shr-40551	0	5.84075e-05	0	0	0	0	0	0	0	0	0	0	0	0	0	5.6612e-05	8.87304e-05	0	0	6.75489e-05	0	0	0	0	0	9.07514e-05	0	0	0	0	0	4.37348e-05	0	0	0	0
>SD_Shr-40502	0	0	0	0	7.56368e-05	0	6.6791e-05	0	0	0	0	2.58324e-05	0	0	0	5.6612e-05	0	0	0	0	0	0	0	0	0	0	0	0	0	0	0	4.37348e-05	0	4.80998e-05	8.72592e-05	0
>SD_Shr-40575	0	0	0	0	0	0	0	0	0	7.21236e-05	0	0	0	0	0	0	0	0	0	0	9.18607e-05	5.72866e-05	0	0	0	0.000181503	0	0	0	0	0	0	0	0	0	0
>SD_Shr-40509	0	0.000350445	0	0	0	5.13424e-05	0	0	0	0	0	0	0	0	0	0	0	0	0	0	0	0	0	0	0	0	0	0	0	0	0	0	0	0	0	0
>SD_Shr-40557	5.77331e-05	0.000116815	0	0	0.00022691	0	0	0	0	0	0	0	0	0	0	0	0	0	0	0	0	0	0	0	0	0	0	0	0	0	0	0	0	0	0	0
>SD_Shr-30854	0	0.000175223	0	0	0.000151274	0	0	0	0	0	0	0	0	0	0	0	0	0	0	0	0	0	7.08612e-05	0	0	0	0	0	0	0	0	0	0	0	0	0
>SD_Shr-00044	0	0	0	0	0	0.000102685	0	0	0	0	0	5.16648e-05	7.23951e-05	0	0	5.6612e-05	0	0	0	0	0	0	0	0	6.8728e-05	0	0	0	0	0	0	4.37348e-05	0	0	0	0
>SD_Shr-40572	0	0	0	0	0	0	0	0	0	7.21236e-05	0	0	0	0	0	0	0	6.96568e-05	7.4749e-05	0	0	0	0	0	0	0	0	1.93449e-05	3.94491e-05	0	0	0	0	0	0	0.000119316
>SD_Shr-40555	5.77331e-05	0	0	0	0	0	0	0	0	0	0	0	0	0	9.62456e-05	0	8.87304e-05	0	0	0	0	0	0	0	0	0	0	0	3.94491e-05	0	0	0	0.000109733	0	0	0
>SD_Shr-40619	0	0.000116815	0	0	0	0	0	0	0	0	0.000109098	0	0	0	9.62456e-05	0	0	0	0	0	0	0	0	0	6.8728e-05	0	0	0	0	0	0	0	0	0	0	0
>SD_Shr-40528	0	0	0	0	0	5.13424e-05	0	0	0	0	0	0	0	0	0	0	0	0	0	0	0.000137791	0	0	0.000162165	0	0	0	0	3.94491e-05	0	0	0	0	0	0	0
>SD_Shr-40516	0	0.00023363	0	0	7.56368e-05	0	0	0	0	0	0	0	0	0	0	0	0	0	0	0	0	0	0	0	0	0	0	0	0	2.38214e-05	5.63155e-05	0	0	0	0	0
>SD_Shr-30181	0.000115466	5.84075e-05	0	0	0	5.13424e-05	0	0	0	0	0	0	0	0	0	0	0	0	0	0	0	0	0	0.000162165	0	0	0	0	0	0	0	0	0	0	0	0
>SD_Shr-00076	5.77331e-05	0.000116815	0	0	7.56368e-05	0	0	0	0	0	0	0	0	0	0	0	0	0	0	0	4.59303e-05	0	0	0	0	9.07514e-05	0	0	0	0	0	0	0	0	0	0
>SD_Shr-30122	0.000346399	0	0	0	0	0	0	0	0	0	0	0	0	0	0	0	0	0	0	0	0	0	0	0	0	0	0	0	3.94491e-05	0	0	0	0	0	0	0
>SD_Shr-10005	0	0	0	0	0	0	0	0	0	0	0	0	0	0	0	5.6612e-05	0	0	0	0	0	0	0	0	0	0	0	0	3.94491e-05	0	0.000168946	0	0	0	0	0.000119316
>SD_Shr-40574	0	0	0	0	0	0	0	0	0	0.000144247	0	0	0	0	0	0	0	0	0	0	9.18607e-05	5.72866e-05	0	0	0	9.07514e-05	0	0	0	0	0	0	0	0	0	0
>SD_Shr-40586	0	0	0	0	0	0	0	0	0	0	0.000109098	0	0	0	0	0	0	6.96568e-05	0	0	0	0	7.08612e-05	0	0	9.07514e-05	0	0	0	0	0	4.37348e-05	0	0	0	0
>SD_Shr-31297	0	5.84075e-05	0	0	0	5.13424e-05	0	0	0	0	0	0	0	0	0	0	0	0	0	0	0	0	0	0	0	0.000181503	3.64178e-05	0	0	0	5.63155e-05	0	0	0	0	0
>SD_Shr-40600	0	0	0	0	0	0	0	0	0	0	0.000218196	0	7.23951e-05	0	0	5.6612e-05	0	0	0	0	0	0	0	0	0	0	3.64178e-05	0	0	0	0	0	0	0	0	0
>SD_Shr-40474	5.77331e-05	0	0	0	7.56368e-05	0	0	0	0	7.21236e-05	0	2.58324e-05	0	0	0	0	0	0	0	0	0	0	0	0	0	0	3.64178e-05	0	0	2.38214e-05	0	4.37348e-05	0	4.80998e-05	0	0
>SD_Shr-40548	0	0.000292038	0	0	0	0	0	0	0	0	0	0	0	0	0	0	0	0	0	0	0	0	0	0	0	9.07514e-05	0	0	0	0	0	0	0	0	0	0
>SD_Shr-30372	0	0	0	0	0	0.000102685	0	0	0	0	0	0	0	0	9.62456e-05	0	0	6.96568e-05	0	6.75489e-05	4.59303e-05	0	0	0	0	0	0	0	0	0	0	0	0	0	0	0
>SD_Shr-30518	0	0	0	0.000188605	0	0	0	0	0	0	0	0	0	0	0.000192491	0	0	0	0	0	0	0	0	0	0	0	0	0	0	0	0	0	0	0	0	0
>SD_Shr-40532	0	0	0	0	0	0	0	6.57718e-05	0	0	0	0	0	0	0	0	0	0	0	0	0	0	7.08612e-05	8.10826e-05	0	0	3.64178e-05	0	3.94491e-05	0	0	0	0	0	8.72592e-05	0
>SD_Shr-40573	0	0	0	0	0	0	6.6791e-05	6.57718e-05	0	0	0	2.58324e-05	0	9.9235e-05	0	0	0	0	0	6.75489e-05	0	0	0	0	0	0	0	0	0	0	0	0	5.48663e-05	0	0	0
>SD_Shr-40627	0	0	0	0	0	0	0	0	0	0	0	0	0	0	0	0	0.000177461	0	7.4749e-05	0	0	0	0	0	6.8728e-05	0	0	0	0	0	5.63155e-05	0	0	0	0	0
>SD_Shr-40635	5.77331e-05	0	0	0	0	0	0	0	0	0	0.000109098	0	0	0	9.62456e-05	0	0	0	0	0	0	5.72866e-05	0	0	0	0	0	0	0	0	5.63155e-05	0	0	0	0	0
>SD_Shr-40486	0	0	0	0	0	0.000102685	0	0	0	0	0	0	0	0	0	0	0	0	0	6.75489e-05	4.59303e-05	0	0	0	6.8728e-05	0	0	0	0	4.76427e-05	0	4.37348e-05	0	0	0	0
>SD_Shr-40603	0	0	0	0	0	0	0	0	0	0	0	0	0	0	0	5.6612e-05	0	0.000139314	0	0	0	0	0	0	0	9.07514e-05	0	0	0	0	0	0	0	0	8.72592e-05	0
>SD_Shr-40662	5.77331e-05	5.84075e-05	0	0.000188605	0	0	0	0	0	0	0	0	0	0	0	0	0	0	0	0	0	0	0	0	6.8728e-05	0	0	0	0	0	0	0	0	0	0	0
>SD_Shr-40530	0	5.84075e-05	0	0	0	0	0	0	0	0	0	0	0	0	0	0	8.87304e-05	6.96568e-05	0	6.75489e-05	0	0	0	0	0	0	0	0	0	0	0	8.74695e-05	0	0	0	0
>SD_Shr-40637	5.77331e-05	0	0	0	0.000151274	0	0	0	0	0	0	0	0	0	0	0	0	0	7.4749e-05	0	0	0	0	0	0	0	0	0	0	0	0	0	0	0	8.72592e-05	0
>SD_Shr-40622	5.77331e-05	0	0	0	0	0	0	0	0	0	0	0	0	0	0	0	0	0	0	0	0	0	0	0	0	0.000181503	0	0	0	0	0	4.37348e-05	0	0	8.72592e-05	0
>SD_Shr-40691	5.77331e-05	0	0	0.000188605	7.56368e-05	0	0	0	0	0	0	0	0	0	0	0	0	0	0	0	0	0	0	0	0	0	0	0	0	0	0	0	0	4.80998e-05	0	0
>SD_Shr-40560	5.77331e-05	0	0	0	0	0	0	0	0	0	0	0	0	9.9235e-05	9.62456e-05	0	0	0	0	0	0	0	0	0	0	0	3.64178e-05	0	0	2.38214e-05	0	0	5.48663e-05	0	0	0
>SD_Shr-40611	0	5.84075e-05	0	0	0.000151274	0	0	0	0	0	0	0	0	0	0	0	0	0	0	6.75489e-05	0	0	0	0	0	9.07514e-05	0	0	0	0	0	0	0	0	0	0
>SD_Shr-40494	0	5.84075e-05	0	0	0	0	0	0	0	0	0	0	0	0	0	0	0	0	0	0	0	0.000286433	0	0	0	0	0	1.93449e-05	0	0	0	0	0	0	0	0
>SD_Shr-40537	0	0	0	0	0	5.13424e-05	0	0	0	0	0	0	0	0	0	0	0	0.000139314	0.000149498	0	0	0	0	0	0	0	0	0	0	2.38214e-05	0	0	0	0	0	0
>SD_Shr-40638	0	0	0	0	0	0	0	6.57718e-05	0	0	0	0	0	0	0	0	0	6.96568e-05	0	0	0	0	0	0	0.000137456	9.07514e-05	0	0	0	0	0	0	0	0	0	0
>SD_Shr-40879	0	0	0	0.000188605	0	0	0	6.57718e-05	0	0	0.000109098	0	0	0	0	0	0	0	0	0	0	0	0	0	0	0	0	0	0	0	0	0	0	0	0	0
>SD_Shr-30132	0	5.84075e-05	0	0	0.000151274	0	0	0	0	0	0	0	7.23951e-05	0	0	0	0	0	0	0	0	0	0	8.10826e-05	0	0	0	0	0	0	0	0	0	0	0	0
>SD_Shr-30186	5.77331e-05	0.000116815	0	0.000188605	0	0	0	0	0	0	0	0	0	0	0	0	0	0	0	0	0	0	0	0	0	0	0	0	0	0	0	0	0	0	0	0
>SD_Shr-40550	0.000115466	5.84075e-05	0	0	0	0	0	6.57718e-05	0	0	0	0	0	0	0	0	0	0	7.4749e-05	0	4.59303e-05	0	0	0	0	0	0	0	0	0	0	0	0	0	0	0
>SD_Shr-10048	0	0.000116815	0	0	0.000151274	0	0	6.57718e-05	0	0	0	2.58324e-05	0	0	0	0	0	0	0	0	0	0	0	0	0	0	0	0	0	0	0	0	0	0	0	0
>SD_Shr-40517	0.000288666	0	0	0	0	5.13424e-05	0	0	0	0	0	0	0	0	0	0	0	0	0	0	0	0	0	0	0	0	0	1.93449e-05	0	0	0	0	0	0	0	0
>SD_Shr-30151	0	0	0	0	0	0	0	0	0	0	0	0	0	9.9235e-05	0	5.6612e-05	0.000177461	0	0	0	0	0	0	0	0	0	0	0	0	2.38214e-05	0	0	0	0	0	0
>SD_Shr-32514	0	0	0	0	0	0.000102685	0	0	0	0	0	0	0	0	0	0	0	0	0	0	0	0	7.08612e-05	0	0	9.07514e-05	3.64178e-05	0	0	0	5.63155e-05	0	0	0	0	0
>SD_Shr-40642	5.77331e-05	0	0	0	0	0	0	6.57718e-05	0	0	0	0	0	0	0	0	0	0	0	0	0	0	7.08612e-05	0.000162165	0	0	0	0	0	0	0	0	0	0	0	0
>SD_Shr-40712	5.77331e-05	5.84075e-05	0	0.000188605	0	5.13424e-05	0	0	0	0	0	0	0	0	0	0	0	0	0	0	0	0	0	0	0	0	0	0	0	0	0	0	0	0	0	0
>SD_Shr-40505	0	0	0	0	0	0	0	0	0	7.21236e-05	0	0	0	0	0	0	0	0	0	0	0	0	7.08612e-05	0	0	0	3.64178e-05	0	7.88982e-05	0	0	0	0	9.61996e-05	0	0
>SD_Shr-40508	0.000115466	5.84075e-05	0	0	0	0.000154027	0	0	0	0	0	2.58324e-05	0	0	0	0	0	0	0	0	0	0	0	0	0	0	0	0	0	0	0	0	0	0	0	0
>SD_Shr-40665	0	0	0	0	0	0	0	0	0	0	0	0	0	0	0.000192491	0	0	6.96568e-05	0	0	0	0	0	0	0	9.07514e-05	0	0	0	0	0	0	0	0	0	0
>SD_Shr-40582	0	0	0	0	7.56368e-05	5.13424e-05	0	0	0	0	0	0	0	0	0	0	0	0	0	0	0	5.72866e-05	0	8.10826e-05	0	0	0	0	0	0	0	0	0	0	8.72592e-05	0
>SD_Shr-40643	0	0	0	0	0	0	0	0	0	0	0	0	0	0	9.62456e-05	0	0	0	0	0	0	0	0	0	0	0	0	0	0	0	0.000168946	0	0	0	8.72592e-05	0
>SD_Shr-40552	5.77331e-05	0	0	0	0	0	0	6.57718e-05	0	0	0	0	0	0	0	0	0	0	0	0.000135098	0	0	0	0	0	0	3.64178e-05	0	0	0	0	0	5.48663e-05	0	0	0
>SD_Shr-40731	0	0	0	0	7.56368e-05	0	0	0	0	0	0.000109098	0	0	0	0	0	0	0	7.4749e-05	0	0	0	0	0	0	0	0	0	0	0	0	0	0	0	8.72592e-05	0
>SD_Shr-40547	0.000346399	0	0	0	0	0	0	0	0	0	0	0	0	0	0	0	0	0	0	0	0	0	0	0	0	0	0	0	0	0	0	0	0	0	0	0
>SD_Shr-40480	0	0	0	0	0	5.13424e-05	0	0	0	0	0	0	0	0	0	0	0	0	0	0	0	0	0	0	6.8728e-05	0	0.000182089	0	0	0	0	4.37348e-05	0	0	0	0
>SD_Shr-40583	0	0.000116815	0	0	0	0	0	0	0	0	0.000109098	0	0	0	0	0	0	0	7.4749e-05	0	0	0	0	0	0	0	0	0	0	0	0	4.37348e-05	0	0	0	0
>SD_Shr-40546	0	0.000292038	0	0	0	5.13424e-05	0	0	0	0	0	0	0	0	0	0	0	0	0	0	0	0	0	0	0	0	0	0	0	0	0	0	0	0	0	0
>SD_Shr-40744	5.77331e-05	0	0	0.000188605	0	0	0	0	0	0	0	0	0	0	0	0	0	0	0	0	0	0	0	0	0	0	0	0	3.94491e-05	0	5.63155e-05	0	0	0	0	0
>SD_Shr-40730	0	0	0	0	0	5.13424e-05	0	0	0	0	0.000218196	0	7.23951e-05	0	0	0	0	0	0	0	0	0	0	0	0	0	0	0	0	0	0	0	0	0	0	0
>SD_Shr-30065	0	5.84075e-05	0	0	0	0	0	0	0	0	0	0	0	0	0	0	0	0	7.4749e-05	0	0	0	0	8.10826e-05	0	0	0	0	3.94491e-05	0	0	0	0	0	8.72592e-05	0
>SD_Shr-40545	0.000230932	5.84075e-05	0	0	0	5.13424e-05	0	0	0	0	0	0	0	0	0	0	0	0	0	0	0	0	0	0	0	0	0	0	0	0	0	0	0	0	0	0
>SD_Shr-40558	0.000230932	5.84075e-05	0	0	0	5.13424e-05	0	0	0	0	0	0	0	0	0	0	0	0	0	0	0	0	0	0	0	0	0	0	0	0	0	0	0	0	0	0
>SD_Shr-40599	5.77331e-05	0	0	0	0.00022691	0	0	0	0	0	0	0	0	0	0	0	0	0	0	0	0	0	0	0	0	0	0	0	0	0	0	0	5.48663e-05	0	0	0
>SD_Shr-40613	0	0	0	0	0	0	0	0	0	0	0	0	0	0	0	0.000113224	0	6.96568e-05	0	0	0	0	0	0	6.8728e-05	0	0	0	0	0	0	0	0	0	8.72592e-05	0
>SD_Shr-40714	0	0	0	0	0	5.13424e-05	0	0	0	0	0.000218196	0	0	0	0	0	0	0	0	0	0	0	0	0	6.8728e-05	0	0	0	0	0	0	0	0	0	0	0
>SD_Shr-00073	0	0	0	0	0	0	0	0	0	0	0	0	0	0	0	0	0	0	0	6.75489e-05	0	0	0	0	6.8728e-05	0.000181503	0	1.93449e-05	0	0	0	0	0	0	0	0
>SD_Shr-40617	5.77331e-05	5.84075e-05	0	0	0.000151274	0	0	0	0	0	0	0	0	0	0	0	0	6.96568e-05	0	0	0	0	0	0	0	0	0	0	0	0	0	0	0	0	0	0
>SD_Shr-10060	0	0	0	0.000188605	0	0	0	0	0	0	0.000109098	0	0	0	0	0	0	0	0	0	0	0	0	0	0	0	0	3.86899e-05	0	0	0	0	0	0	0	0
>SD_Shr-30060	0	5.84075e-05	0	0.000188605	0	5.13424e-05	0	0	0	0	0	0	0	0	0	0	0	0	0	0	0	0	0	0	0	0	3.64178e-05	0	0	0	0	0	0	0	0	0
>SD_Shr-30152	0	0	0	0	0	0	0	0	0	0	0	0	0	0	0	0	0	6.96568e-05	0	6.75489e-05	0	0	0	0	0	9.07514e-05	0	1.93449e-05	0	0	0	8.74695e-05	0	0	0	0
>SD_Shr-32891	0	5.84075e-05	0	0	0.000151274	5.13424e-05	0	0	0	0	0	0	0	0	0	0	0	0	0	0	0	0	0	0	0	0	7.28356e-05	0	0	0	0	0	0	0	0	0
>SD_Shr-31139	0	5.84075e-05	0	0	0	0	0	6.57718e-05	0	7.21236e-05	0	0	0	0	0	0	0	0	0	0	0	0	0	0	0.000137456	0	0	0	0	0	0	0	0	0	0	0
>SD_Shr-30488	5.77331e-05	0	0	0.000188605	0	0	0	0	0	0	0	0	0	0	0	0	0	0	0	0	0	0	0	0	0	0	0	0	0	0	0	0	0	0	8.72592e-05	0
>SD_Shr-40585	5.77331e-05	5.84075e-05	0	0	0	5.13424e-05	0	6.57718e-05	0	0	0	0	0	9.9235e-05	0	0	0	0	0	0	0	0	0	0	0	0	0	0	0	0	0	0	0	0	0	0
>SD_Shr-40961	0	0	0	0.000188605	0	0	0	0	0	0	0	0	0	0	0	0	8.87304e-05	0	0	0	0	0	0	0	0	0	0	0	0	0	0	0	5.48663e-05	0	0	0
>SD_Shr-31088	0	0.000175223	0	0	0	0	0	0	0	0	0	0	0	0	0	0	0	6.96568e-05	0	0	0	0	0	0	0	0	0	0	0	0	0	0	0	0	8.72592e-05	0
>SD_Shr-30075	5.77331e-05	0	0	0	0	0	0	0	0	0	0.000109098	0	0	0	9.62456e-05	0	0	0	0	0	0	0	0	0	6.8728e-05	0	0	0	0	0	0	0	0	0	0	0
>SD_Shr-31275	0	0	0	0.000188605	7.56368e-05	0	0	6.57718e-05	0	0	0	0	0	0	0	0	0	0	0	0	0	0	0	0	0	0	0	0	0	0	0	0	0	0	0	0
>SD_Shr-30042	0	0	0	0	0	0	0	0	0	0	0.000109098	0	0	0	0	0	0	0	0	0	4.59303e-05	0	0	0	0	0	0	0	0	0	0	8.74695e-05	0	0	8.72592e-05	0
>SD_Shr-40609	0	0	0	0	0.00022691	0.000102685	0	0	0	0	0	0	0	0	0	0	0	0	0	0	0	0	0	0	0	0	0	0	0	0	0	0	0	0	0	0
>SD_Shr-30251	0	0	0	0	0	0	0	0	0	0	0	0	0	0	0	0	0	0	7.4749e-05	0.000135098	0	0	0	0	0	0	0	0	0	0	0	0	0	0	0	0.000119316
>SD_Shr-40651	0	0	0	0	0	0	0	6.57718e-05	0	0	0	0	7.23951e-05	9.9235e-05	0	0	0	0	0	0	0	0	0	0	0	9.07514e-05	0	0	0	0	0	0	0	0	0	0
>SD_Shr-40578	5.77331e-05	0	0	0	0	0	0	0	0	7.21236e-05	0	0	0	0	0	0	0	0	0	0	4.59303e-05	0	7.08612e-05	8.10826e-05	0	0	0	0	0	0	0	0	0	0	0	0
>SD_Shr-10088	0	0	0	0	7.56368e-05	0	0	0	0	0	0	0	0	0	0	0	0	6.96568e-05	0	0	0	0	0	0	0	0.000181503	0	0	0	0	0	0	0	0	0	0
>SD_Shr-40626	0	0.000175223	0	0	0.000151274	0	0	0	0	0	0	0	0	0	0	0	0	0	0	0	0	0	0	0	0	0	0	0	0	0	0	0	0	0	0	0
>SD_Shr-41000	0	0	0	0	0	0	0	0	0	0	0	0	0	0	0	0	0	0	0	0	0	0	0	0	0	0	0	0	0	0	0	0	0	0	8.72592e-05	0.000238632
>SD_Shr-40608	5.77331e-05	0.000116815	0	0	0.000151274	0	0	0	0	0	0	0	0	0	0	0	0	0	0	0	0	0	0	0	0	0	0	0	0	0	0	0	0	0	0	0
>SD_Shr-40779	0	0	0	0.000188605	0	0	0	0	0	0	0	0	0	0	0	0	0	0	0	0	4.59303e-05	0	0	0	0	9.07514e-05	0	0	0	0	0	0	0	0	0	0
>SD_Shr-40716	0	0	0	0	7.56368e-05	5.13424e-05	0	0	0	0	0.000109098	0	0	0	0	0	8.87304e-05	0	0	0	0	0	0	0	0	0	0	0	0	0	0	0	0	0	0	0
>SD_Shr-40762	0	0	0	0	0	0	0	0	0	0	0	0	0	9.9235e-05	0	0	0.000177461	0	0	0	0	0	0	0	0	0	0	0	0	0	0	0	0	4.80998e-05	0	0
>SD_Shr-40576	0	0	0	0	0	5.13424e-05	0	0	0	0.000144247	0	0	0	0	0	0	0	0	0	0	0	0	0	8.10826e-05	0	0	0	0	0	0	0	0	0	4.80998e-05	0	0
>SD_Shr-40590	0	5.84075e-05	0	0	7.56368e-05	5.13424e-05	0	0	0	0	0	0	0	0	0	0	0	0	0	0	0	0	0	0	0.000137456	0	0	0	0	0	0	0	0	0	0	0
>SD_Shr-40865	5.77331e-05	0	0	0.000188605	7.56368e-05	0	0	0	0	0	0	0	0	0	0	0	0	0	0	0	0	0	0	0	0	0	0	0	0	0	0	0	0	0	0	0
>SD_Shr-31068	0	0	0	0	7.56368e-05	0	0	6.57718e-05	0	0	0	0	0	0	0	5.6612e-05	0	0	0	0	0	0	0	0	0	0	3.64178e-05	0	0	0	0	0	0	0	8.72592e-05	0
>SD_Shr-40725	0	0	0	0	0	0	0	0	0	0	0	0	0	0	0	0	8.87304e-05	0	0	0	0	5.72866e-05	0	0	0	0	0	0	0	0	0	0	0	0	0.000174518	0
>SD_Shr-40597	5.77331e-05	0	0	0	0	0	0	0	0	0	0	0	0	0	0	0	0	0	0.000149498	0	0	0	0	0	0	0	0	0	0	0	0.000112631	0	0	0	0	0
>SD_Shr-40612	0	0	0	0.000188605	0	5.13424e-05	0	0	0	0	0	0	0	0	0	0	0	0	0	0	0	0	0	0	0	0	3.64178e-05	1.93449e-05	0	2.38214e-05	0	0	0	0	0	0
>SD_Shr-40605	0	0	0	0	0	0	0	0	0	0	0	0	0	0	0	0	0	0	0	0.000135098	4.59303e-05	5.72866e-05	0	8.10826e-05	0	0	0	0	0	0	0	0	0	0	0	0
>SD_Shr-40791	0	5.84075e-05	0	0.000188605	0	0	0	0	0	0	0	0	0	0	0	0	0	0	0	0	0	0	7.08612e-05	0	0	0	0	0	0	0	0	0	0	0	0	0
>SD_Shr-40669	0	5.84075e-05	0	0	7.56368e-05	0	0	0	0	0	0	0	0	0	9.62456e-05	0	0	0	0	0	0	0	0	0	0	0	0	0	0	0	0	0	0	0	8.72592e-05	0
>SD_Shr-40541	0	0	0	0	0	0	0	0	0	0	0	0	0	0	0	5.6612e-05	0	0	7.4749e-05	6.75489e-05	0	0	7.08612e-05	0	0	0	0	0	0	4.76427e-05	0	0	0	0	0	0
>SD_Shr-31467	0	0	0	0	0	0	6.6791e-05	0	0	0	0	2.58324e-05	0	9.9235e-05	0	5.6612e-05	0	0	0	0	0	0	0	0	6.8728e-05	0	0	0	0	0	0	0	0	0	0	0
>SD_Shr-40571	5.77331e-05	0.00023363	0	0	0	0	0	0	0	0	0	2.58324e-05	0	0	0	0	0	0	0	0	0	0	0	0	0	0	0	0	0	0	0	0	0	0	0	0
>SD_Shr-40625	0	0.000175223	0	0	7.56368e-05	0	0	6.57718e-05	0	0	0	0	0	0	0	0	0	0	0	0	0	0	0	0	0	0	0	0	0	0	0	0	0	0	0	0
>SD_Shr-31086	0	0	0	0	0	0	0	0	0	0	0	0	0	9.9235e-05	0	5.6612e-05	0	6.96568e-05	0	0	0	0	0	0	0	9.07514e-05	0	0	0	0	0	0	0	0	0	0
>SD_Shr-32451	0	0	0	0	7.56368e-05	0	0	0	0	0	0	0	0	0	0	0	0	0	0.000149498	0	0	0	0	0	0	9.07514e-05	0	0	0	0	0	0	0	0	0	0
>SD_Shr-40565	0	0	0	0	0	5.13424e-05	0	6.57718e-05	0	0	0	0	0	0	0	0	0	0	0	0	0	5.72866e-05	0	8.10826e-05	0	0	3.64178e-05	0	0	2.38214e-05	0	0	0	0	0	0
>SD_Shr-30286	0	0	0	0.000188605	7.56368e-05	5.13424e-05	0	0	0	0	0	0	0	0	0	0	0	0	0	0	0	0	0	0	0	0	0	0	0	0	0	0	0	0	0	0
>SD_Shr-40912	0	0	0	0.000188605	7.56368e-05	5.13424e-05	0	0	0	0	0	0	0	0	0	0	0	0	0	0	0	0	0	0	0	0	0	0	0	0	0	0	0	0	0	0
>SD_Shr-40533	0	0	0	0	0.000151274	0	0	0	0	0	0	2.58324e-05	0	0	0	0	0	0	7.4749e-05	0	0	0	0	0	0	0	0	1.93449e-05	0	0	0	4.37348e-05	0	0	0	0
>SD_Shr-40740	0	0.000116815	0	0	0	0	0	0	0	0	0.000109098	0	0	0	0	0	8.87304e-05	0	0	0	0	0	0	0	0	0	0	0	0	0	0	0	0	0	0	0
>SD_Shr-40732	0	5.84075e-05	0	0	0	0	0	0	0	0	0	0	0	0.00019847	0	0	0	0	0	0	0	0	0	0	0	0	0	0	0	0	5.63155e-05	0	0	0	0	0
>SD_Shr-40685	0	0	0	0	0	0	6.6791e-05	0	0	0	0	0	0	0	0	0	0	6.96568e-05	0	0	0	5.72866e-05	0	0	0	0	0	0	0	0	0	0	0	0	0	0.000119316
>SD_Shr-40655	0	0	0	0	0	5.13424e-05	0	0	0	0	0.000109098	0	0	0	9.62456e-05	0	0	0	0	0	0	0	0	0	0	0	0	0	0	0	5.63155e-05	0	0	0	0	0
>SD_Shr-40535	0	0	0	0	0	0	0	0	0	7.21236e-05	0	0	0	0	0	0	0	0	0	0	4.59303e-05	0	7.08612e-05	0	0	0	3.64178e-05	0	0	0	0	8.74695e-05	0	0	0	0
>SD_Shr-40797	0	5.84075e-05	0	0.000188605	0	0	0	6.57718e-05	0	0	0	0	0	0	0	0	0	0	0	0	0	0	0	0	0	0	0	0	0	0	0	0	0	0	0	0
>SD_Shr-40683	0	0	0	0	0	0	0	0	0	0	0	0	0	0	0	0	0.000266191	0	0	0	4.59303e-05	0	0	0	0	0	0	0	0	0	0	0	0	0	0	0
>SD_Shr-40711	0	0	0	0	0	0	0	0	0	0	0	0	0	9.9235e-05	0	0	0	0	7.4749e-05	0	0	0	0	8.10826e-05	0	0	0	0	0	0	5.63155e-05	0	0	0	0	0
>SD_Shr-32665	0	0	0	0	0	0	0	0	0	0	0	0	0	0	0	0	0	0	0	0	0	0	0	0	0	0	0	0	0	7.14641e-05	0	0	0	0	0	0.000238632
>SD_Shr-31570	0	0.000116815	0	0	0	5.13424e-05	0	0	0	0	0	0	7.23951e-05	0	0	0	0	0	0	0	0	0	0	0	6.8728e-05	0	0	0	0	0	0	0	0	0	0	0
>SD_Shr-33957	0	0	0	0	0	0	0	0	0	0	0	0	0	0	0	0	0	6.96568e-05	0	6.75489e-05	0	0	0	8.10826e-05	0	9.07514e-05	0	0	0	0	0	0	0	0	0	0
>SD_Shr-40803	0	0	0	0	0	0	0	0	0	0	0.000218196	0	0	0	0	0	0	0	0	0	0	0	0	0	0	9.07514e-05	0	0	0	0	0	0	0	0	0	0
>SD_Shr-40633	0	5.84075e-05	0	0	0	5.13424e-05	0	0	0	0	0	0	0	0	0	0	0	0	0	0	0	5.72866e-05	7.08612e-05	0	6.8728e-05	0	0	0	0	0	0	0	0	0	0	0
>SD_Shr-30631	0	0	0	0	0	0	0	0	0	0	0	0	0	0	0	0	0	0	0	0	0	0	0	0	0	0	0	3.86899e-05	0	0	5.63155e-05	4.37348e-05	0	4.80998e-05	0	0.000119316
>SD_Shr-40602	5.77331e-05	0	0	0	0	5.13424e-05	0	6.57718e-05	0	0	0.000109098	0	0	0	0	0	0	0	0	0	0	0	0	0	0	0	0	1.93449e-05	0	0	0	0	0	0	0	0
>SD_Shr-40620	0	0.00023363	0	0	0	0	0	0	0	0	0	0	0	0	0	0	0	6.96568e-05	0	0	0	0	0	0	0	0	0	0	0	0	0	0	0	0	0	0
>SD_Shr-40639	0	5.84075e-05	0	0	0	0.000154027	0	0	0	0	0	0	0	0	0	0	0	0	0	0	0	0	0	0	0	9.07514e-05	0	0	0	0	0	0	0	0	0	0
>SD_Shr-40676	0	0	0	0	0	0	0	0	0	0	0	0	0	0	0	0	8.87304e-05	0	0	0	0	0	0	0	0	9.07514e-05	3.64178e-05	0	0	0	0	0	0	0	8.72592e-05	0
>SD_Shr-40604	0.000115466	0.000116815	0	0	0	0	0	0	0	0	0	0	0	0	0	0	0	6.96568e-05	0	0	0	0	0	0	0	0	0	0	0	0	0	0	0	0	0	0
>SD_Shr-40720	0	0	0	0	0.00022691	0	0	0	0	0	0	0	0	0	0	0	0	0	7.4749e-05	0	0	0	0	0	0	0	0	0	0	0	0	0	0	0	0	0
>SD_Shr-40589	5.77331e-05	5.84075e-05	0	0	0	5.13424e-05	0	6.57718e-05	0	0	0	0	0	0	0	0	0	0	0	6.75489e-05	0	0	0	0	0	0	0	0	0	0	0	0	0	0	0	0
>SD_Shr-40593	0.000173199	0	0	0	0	5.13424e-05	0	0	0	0	0	0	0	0	0	0	0	0	7.4749e-05	0	0	0	0	0	0	0	0	0	0	0	0	0	0	0	0	0
>SD_Shr-40623	0	5.84075e-05	0	0	7.56368e-05	5.13424e-05	0	0	0	0	0	0	0	0	0	0	0	0	0	0	0	0	0	0	0	0	0	0	0	0	0.000112631	0	0	0	0	0
>SD_Shr-40634	0.000230932	0	0	0	0	0	6.6791e-05	0	0	0	0	0	0	0	0	0	0	0	0	0	0	0	0	0	0	0	0	0	0	0	0	0	0	0	0	0
>SD_Shr-40751	0	0	0	0	0	0	0	0	0	0	0	0	0	9.9235e-05	0	0	8.87304e-05	6.96568e-05	0	0	0	0	0	0	0	0	0	0	3.94491e-05	0	0	0	0	0	0	0
>SD_Shr-40569	0	0	0	0	0	5.13424e-05	0	0.000131544	0	0	0	2.58324e-05	0	0	0	0	0	0	0	0	0	0	0	0	6.8728e-05	0	0	1.93449e-05	0	0	0	0	0	0	0	0
>SD_Shr-40640	0	0	0	0	0	0	6.6791e-05	0	0	0	0	2.58324e-05	0	0	9.62456e-05	0	0	6.96568e-05	0	0	0	0	0	0	0	0	3.64178e-05	0	0	0	0	0	0	0	0	0
>SD_Shr-40580	0	0.000292038	0	0	0	0	0	0	0	0	0	0	0	0	0	0	0	0	0	0	0	0	0	0	0	0	0	0	0	0	0	0	0	0	0	0
>SD_Shr-40621	0	0.000292038	0	0	0	0	0	0	0	0	0	0	0	0	0	0	0	0	0	0	0	0	0	0	0	0	0	0	0	0	0	0	0	0	0	0
>SD_Shr-32353	0	0	0	0	0	0	0	0	0	0	0	0	7.23951e-05	0	0	0	0	0	0	6.75489e-05	0	0	7.08612e-05	0	0	0	0	0	7.88982e-05	0	0	0	0	0	0	0
>SD_Shr-10013	0	0	0	0	0	5.13424e-05	0	0	0	0	0	0	0	0	0	0	0	0	0	0	0	0	0	8.10826e-05	6.8728e-05	0	0	0	0	0	0	8.74695e-05	0	0	0	0
>SD_Shr-40563	0	0	0	0	0	0	0	0	0	0	0	0	0	0	0	0	0	0	0	0	0	0	0	0	0	0	0	0	3.94491e-05	2.38214e-05	0.000225262	0	0	0	0	0
>SD_Shr-31603	0	0	0	0	0.000151274	0	0	0	0	0	0	0	0	0	0	0	0	0	0	0	4.59303e-05	0	0	0	0	9.07514e-05	0	0	0	0	0	0	0	0	0	0
>SD_Shr-40598	0	0.000175223	0	0	0	0	0	0	0	0	0	0	0	0	0	0	0	0	0	0	0	0	0	0	0	0	0	0	0	0	0.000112631	0	0	0	0	0
>SD_Shr-40616	0	0	0	0	0	5.13424e-05	0	0	0	0	0	0	0	0	0	0	0	0	7.4749e-05	6.75489e-05	0	5.72866e-05	0	0	0	0	3.64178e-05	0	0	0	0	0	0	0	0	0
>SD_Shr-40636	0	0.000175223	0	0	7.56368e-05	0	0	0	0	0	0	0	0	0	0	0	0	0	0	0	0	0	0	0	0	0	3.64178e-05	0	0	0	0	0	0	0	0	0
>SD_Shr-40723	0	5.84075e-05	0	0	0	5.13424e-05	0	0	0	0	0	0	0	0	0	0	0.000177461	0	0	0	0	0	0	0	0	0	0	0	0	0	0	0	0	0	0	0
>SD_Shr-32280	5.77331e-05	5.84075e-05	0	0	0	0	0	0	0	0	0	0	0	0	0	0	0	0	0	6.75489e-05	4.59303e-05	5.72866e-05	0	0	0	0	0	0	0	0	0	0	0	0	0	0
>SD_Shr-30199	0	0.000116815	0	0	0	5.13424e-05	0	0	0	0	0	0	0	0	0	0	0	0	7.4749e-05	0	0	0	0	0	0	0	0	0	0	0	0	4.37348e-05	0	0	0	0
>SD_Shr-40646	5.77331e-05	5.84075e-05	0	0	7.56368e-05	0	0	0	0	0	0	0	0	0	0	0	0	0	0	0	4.59303e-05	0	0	0	0	0	0	0	0	0	0	0	0	4.80998e-05	0	0
>SD_Shr-41027	0	0	0	0.000188605	0	0	0	0	0	0	0	0	0	0	9.62456e-05	0	0	0	0	0	0	0	0	0	0	0	0	0	0	0	0	0	0	0	0	0
>SD_Shr-30107	0	0	0	0	0	0	0	0	0	7.21236e-05	0	0	0	9.9235e-05	0	0.000113224	0	0	0	0	0	0	0	0	0	0	0	0	0	0	0	0	0	0	0	0
>SD_Shr-40670	0	0.000175223	0	0	0	0	0	0	0	0	0.000109098	0	0	0	0	0	0	0	0	0	0	0	0	0	0	0	0	0	0	0	0	0	0	0	0	0
>SD_Shr-40796	0	0	0	0.000188605	0	0	0	0	0	0	0	2.58324e-05	0	0	0	0	0	6.96568e-05	0	0	0	0	0	0	0	0	0	0	0	0	0	0	0	0	0	0
>SD_Shr-40632	0.000115466	0.000116815	0	0	0	5.13424e-05	0	0	0	0	0	0	0	0	0	0	0	0	0	0	0	0	0	0	0	0	0	0	0	0	0	0	0	0	0	0
>SD_Shr-40588	5.77331e-05	0	0	0	0	0	0	0	0	0	0	0	0	0	0	0	8.87304e-05	6.96568e-05	0	0	0	0	0	0	0	0	0	1.93449e-05	0	0	0	0	0	4.80998e-05	0	0
>SD_Shr-32426	0	0	0	0	0	0	6.6791e-05	0	0	0.000144247	0	0	7.23951e-05	0	0	0	0	0	0	0	0	0	0	0	0	0	0	0	0	0	0	0	0	0	0	0
>SD_Shr-40641	0	0.000116815	0	0	7.56368e-05	0	0	6.57718e-05	0	0	0	0	0	0	0	0	0	0	0	0	0	0	0	0	0	0	0	0	0	2.38214e-05	0	0	0	0	0	0
>SD_Shr-40540	0	5.84075e-05	0	0	0	5.13424e-05	0	0	0	0	0	0	0	0	0	0	0	0	0	0	9.18607e-05	0	0	0	0	0	3.64178e-05	0	0	0	0	4.37348e-05	0	0	0	0
>SD_Shr-40592	5.77331e-05	0	0	0	0	0	0	0	0	0	0	0	0	0	0	0	0	0	0	0	0	5.72866e-05	0	0	0	9.07514e-05	0	1.93449e-05	0	0	5.63155e-05	0	0	0	0	0
>SD_Shr-40591	0	0	0	0	0	0	0	0	0	7.21236e-05	0	0	0	0	0	0	0	0	7.4749e-05	0	0	5.72866e-05	0	0	0	0	3.64178e-05	0	3.94491e-05	0	0	0	0	0	0	0
>SD_Shr-40698	0	0.000116815	0	0	7.56368e-05	0	0	0	0	0	0	0	0	0	0	0	0	0	0	0	0	0	0	0	0	0	0	0	0	0	0	0	0	0	8.72592e-05	0
>SD_Shr-30759	0	0	0	0.000188605	0	0	0	0	0	0	0	0	0	0	0	0	0	0	0	0	0	0	0	0	0	9.07514e-05	0	0	0	0	0	0	0	0	0	0
>SD_Shr-40658	0	0	0	0	0	0	0	0	0	0	0	0	0	0	0	0	0	0	0	0	0	0	0.000141722	8.10826e-05	0	0	0	0	0	0	5.63155e-05	0	0	0	0	0
>SD_Shr-40629	0	0	0	0	0	0	0	0	0	0	0	0	0	0	0	0	0	0	0	0	0	5.72866e-05	0	0	0	0	0	0	0	4.76427e-05	0	0	5.48663e-05	0	0	0.000119316
>SD_Shr-40755	0	0	0	0	0	5.13424e-05	0	6.57718e-05	0	0	0	0	0	0	0	0	0	0	0	0	0	0	7.08612e-05	0	0	9.07514e-05	0	0	0	0	0	0	0	0	0	0
>SD_Shr-40746	0	0	0	0	0	0	0	0	0	0	0	0	0	9.9235e-05	9.62456e-05	0	0	0	0	0	0	0	0	0	0	0	0	0	3.94491e-05	0	0	4.37348e-05	0	0	0	0
>SD_Shr-40680	0	5.84075e-05	0	0	0	0	0	0	0	0	0	0	0	0	0	0	0	0	0.000149498	0	0	0	0	0	6.8728e-05	0	0	0	0	0	0	0	0	0	0	0
>SD_Shr-40587	5.77331e-05	5.84075e-05	0	0	0	0	0	0	0	0	0	0	0	0	0	0	0	0	0	6.75489e-05	0	0	0	0	0	0	3.64178e-05	0	0	0	5.63155e-05	0	0	0	0	0
>SD_Shr-40761	0	0	0	0	0	5.13424e-05	0	0	0	0	0	0	0	0	0	0	8.87304e-05	0	0	6.75489e-05	0	0	0	0	6.8728e-05	0	0	0	0	0	0	0	0	0	0	0
>SD_Shr-00079	0	0	0	0	0	5.13424e-05	6.6791e-05	0.000131544	0	0	0	2.58324e-05	0	0	0	0	0	0	0	0	0	0	0	0	0	0	0	0	0	0	0	0	0	0	0	0
>SD_Shr-40694	0	0	0	0	0	0	0	0	0	0	0	0	0	0	0	0	0	0	0	0	0	0	0	0	0.000274912	0	0	0	0	0	0	0	0	0	0	0
>SD_Shr-40786	0	0	0	0	0	0	0	0	0	0	0.000109098	0	0	0	0	0	0	0	7.4749e-05	0	0	0	0	0	0	9.07514e-05	0	0	0	0	0	0	0	0	0	0
>SD_Shr-40581	0	5.84075e-05	0	0	0	0.000102685	0	0	0	0	0	0	0	0	0	0	0	0	0	6.75489e-05	4.59303e-05	0	0	0	0	0	0	0	0	0	0	0	0	0	0	0
>SD_Shr-31305	0	0	0	0	7.56368e-05	0	0	0	0	0	0	0	0	0	0	0	0	0	0	0	0	0	0	0.000162165	0	0	3.64178e-05	0	0	0	0	0	0	0	0	0
>SD_Shr-40596	0	0	0	0	0	0	0	0	0	0	0	0	0	0	0	0	0	0	0	0	4.59303e-05	5.72866e-05	0	0	0	9.07514e-05	0	0	0	2.38214e-05	5.63155e-05	0	0	0	0	0
>SD_Shr-30516	0	0	0	0	0	0	0	0	0	0	0	0	0	0	0	0	0	0	0	0	0	0	0	0	0	0	0	3.86899e-05	0	2.38214e-05	0	4.37348e-05	0	4.80998e-05	0	0.000119316
>SD_Shr-40614	0	0.00023363	0	0	0	0	0	0	0	0	0	0	0	0	0	0	0	0	0	0	0	0	0	0	0	0	0	0	3.94491e-05	0	0	0	0	0	0	0
>SD_Shr-34878	0	0	0	0	0.00022691	0	0	0	0	0	0	0	0	0	0	0	0	0	0	0	4.59303e-05	0	0	0	0	0	0	0	0	0	0	0	0	0	0	0
>SD_Shr-40750	0	0	0	0	0	0	6.6791e-05	0	0	0	0	0	0	0	0	0	0	0	0	0.000135098	0	0	7.08612e-05	0	0	0	0	0	0	0	0	0	0	0	0	0
>SD_Shr-40841	0	0	0	0	0	0	0	0	0	0	0.000109098	0	7.23951e-05	0	0	0	0	0	0	0	0	0	0	0	0	9.07514e-05	0	0	0	0	0	0	0	0	0	0
>SD_Shr-32149	5.77331e-05	0	0	0	7.56368e-05	0	0	0	0	0	0	0	0	0	0	0	0	0	0	0	0	0	0	0	0	0	0	0	3.94491e-05	0	0	4.37348e-05	5.48663e-05	0	0	0
>SD_Shr-34983	0	5.84075e-05	0	0	7.56368e-05	0	6.6791e-05	0	0	0	0	0	0	0	0	0	0	6.96568e-05	0	0	0	0	0	0	0	0	0	0	0	0	0	0	0	0	0	0
>SD_Shr-40696	5.77331e-05	0	0	0	7.56368e-05	0	0	0	0	0	0	0	0	0	0	0	0	0	0	0	4.59303e-05	0	0	0	0	9.07514e-05	0	0	0	0	0	0	0	0	0	0
>SD_Shr-40675	0	0	0	0	0	0	0	0	0	7.21236e-05	0	0	0	9.9235e-05	0	0	0	0	0	0	0	0	0	0	0	0	0	0	0	0	0	4.37348e-05	5.48663e-05	0	0	0
>SD_Shr-32594	0	0	0	0	0	0	0	0	0	0	0	0	0	0	0	0	0	0	0	0	4.59303e-05	0	7.08612e-05	8.10826e-05	0	0	0	0	0	7.14641e-05	0	0	0	0	0	0
>SD_Shr-40678	0	5.84075e-05	0	0	7.56368e-05	0	0	0	0	0	0	0	0	0	0	0	8.87304e-05	0	0	0	4.59303e-05	0	0	0	0	0	0	0	0	0	0	0	0	0	0	0
>SD_Shr-31020	0	0.000116815	0	0	0.000151274	0	0	0	0	0	0	0	0	0	0	0	0	0	0	0	0	0	0	0	0	0	0	0	0	0	0	0	0	0	0	0
>SD_Shr-40704	0	0.000116815	0	0	0.000151274	0	0	0	0	0	0	0	0	0	0	0	0	0	0	0	0	0	0	0	0	0	0	0	0	0	0	0	0	0	0	0
>SD_Shr-40538	0	0	0	0	0	0	0	0	0	0	0	0	0	0	0	0	0	6.96568e-05	0	0	0	0	0	0	0	0	3.64178e-05	0	3.94491e-05	2.38214e-05	0	4.37348e-05	5.48663e-05	0	0	0
>SD_Shr-40710	0	0	0	0	0	0	0	0	0	0	0	0	0	0	0	5.6612e-05	0	0	0	0	0	0	0	0	0	0	0	0	0	0	0	4.37348e-05	0	4.80998e-05	0	0.000119316
>SD_Shr-40706	5.77331e-05	5.84075e-05	0	0	0.000151274	0	0	0	0	0	0	0	0	0	0	0	0	0	0	0	0	0	0	0	0	0	0	0	0	0	0	0	0	0	0	0
>SD_Shr-40654	0	5.84075e-05	0	0	0.000151274	0	0	0	0	0	0	0	0	0	0	0	0	0	0	0	0	5.72866e-05	0	0	0	0	0	0	0	0	0	0	0	0	0	0
>SD_Shr-30520	0	0	0	0	0.000151274	0	0	0	0	0	0	0	0	0	0	0	0	6.96568e-05	0	0	4.59303e-05	0	0	0	0	0	0	0	0	0	0	0	0	0	0	0
>SD_Shr-40752	0	0	0	0	7.56368e-05	0	0	6.57718e-05	0	0	0	0	0	0	0	5.6612e-05	0	0	0	0	0	0	0	0	6.8728e-05	0	0	0	0	0	0	0	0	0	0	0
>SD_Shr-40754	0	0	0	0	0	0	0	0	0	0	0	0	0	0	0	0	0	0	0	0	0	0.000114573	7.08612e-05	8.10826e-05	0	0	0	0	0	0	0	0	0	0	0	0
>SD_Shr-32079	0	0	0	0	0	0	0	0	0	0	0	0	0	0	0	0	0	0	7.4749e-05	0.000135098	0	0	0	0	0	0	0	0	0	0	5.63155e-05	0	0	0	0	0
>SD_Shr-40645	0	0	0	0	0	0	0	0	0	0	0	0	0	0	0	0	0	0	7.4749e-05	0	0	0.00017186	0	0	0	0	0	1.93449e-05	0	0	0	0	0	0	0	0
>SD_Shr-31782	5.77331e-05	0	0	0	0	5.13424e-05	0	0	0	0	0.000109098	0	0	0	0	0	0	0	0	0	0	0	0	0	0	0	0	0	0	4.76427e-05	0	0	0	0	0	0
>SD_Shr-40719	5.77331e-05	5.84075e-05	0	0	0	0	0	0	0	0	0	0	0	0	0	0	0	0	0.000149498	0	0	0	0	0	0	0	0	0	0	0	0	0	0	0	0	0
>SD_Shr-10053	5.77331e-05	0.000116815	0	0	0	0	0	0	0	0	0	0	0	0	0	0	0	0	0	0	0	0	0	0	0	9.07514e-05	0	0	0	0	0	0	0	0	0	0
>SD_Shr-40727	0	0	0	0	0	0.000102685	0	0	0	0	0	0	0	0	0	0	0	0	0	0	0	0	0	0.000162165	0	0	0	0	0	0	0	0	0	0	0	0
>SD_Shr-41375	0	0	0	0.000188605	7.56368e-05	0	0	0	0	0	0	0	0	0	0	0	0	0	0	0	0	0	0	0	0	0	0	0	0	0	0	0	0	0	0	0
>SD_Shr-41485	0	0	0	0.000188605	7.56368e-05	0	0	0	0	0	0	0	0	0	0	0	0	0	0	0	0	0	0	0	0	0	0	0	0	0	0	0	0	0	0	0
>SD_Shr-30662	0	5.84075e-05	0	0	7.56368e-05	0	0	0	0	0	0	2.58324e-05	0	0	0	0	0	0	0	6.75489e-05	0	0	0	0	0	0	3.64178e-05	0	0	0	0	0	0	0	0	0
>SD_Shr-31636	0	5.84075e-05	0	0	0	0	0	0	0	0	0.000109098	0	0	0	9.62456e-05	0	0	0	0	0	0	0	0	0	0	0	0	0	0	0	0	0	0	0	0	0
>SD_Shr-30266	0	0	0	0	0	0	0	0	0	0	0	2.58324e-05	0	0	0	0.000113224	0	6.96568e-05	0	0	0	0	0	0	0	0	0	0	0	0	0	0	5.48663e-05	0	0	0
>SD_Shr-40701	0	0	0	0	7.56368e-05	0	0	6.57718e-05	0	0	0	2.58324e-05	0	0	9.62456e-05	0	0	0	0	0	0	0	0	0	0	0	0	0	0	0	0	0	0	0	0	0
>SD_Shr-40749	0	0.000116815	0	0	7.56368e-05	0	0	0	0	0	0	0	0	0	0	0	0	0	0	0	0	0	7.08612e-05	0	0	0	0	0	0	0	0	0	0	0	0	0
>SD_Shr-40729	0.000115466	0	0	0	0	0	0	0	0	0	0	0	0	0	0	0	0	0	0	0	0	0	0	0	0	9.07514e-05	0	0	0	0	5.63155e-05	0	0	0	0	0
>SD_Shr-40594	5.77331e-05	0.000116815	0	0	0	5.13424e-05	0	0	0	0	0	0	0	0	0	0	0	0	0	0	0	0	0	0	0	0	3.64178e-05	0	0	0	0	0	0	0	0	0
>SD_Shr-40671	0	0	0	0	0	0	0	0	0	0	0	0	0	0	0	5.6612e-05	0	0	0	0	0	0.000114573	0	0	0	9.07514e-05	0	0	0	0	0	0	0	0	0	0
>SD_Shr-40743	0	0.000116815	0	0	7.56368e-05	0	0	0	0	0	0	0	0	0	0	0	0	0	0	0	0	0	0	0	6.8728e-05	0	0	0	0	0	0	0	0	0	0	0
>SD_Shr-41549	0	0	0	0.000188605	0	0	0	0	0	0	0	0	0	0	0	0	0	0	0	0	0	0	7.08612e-05	0	0	0	0	0	0	0	0	0	0	0	0	0
>SD_Shr-33894	0	0	0	0	0	0.000102685	0	6.57718e-05	0	0	0	0	0	0	0	0	0	0	0	0	0	0	0	0	0	9.07514e-05	0	0	0	0	0	0	0	0	0	0
>SD_Shr-40722	0	0	0	0	0	0	0	0	0	0	0	0	0	0	0	0.000113224	8.87304e-05	0	0	0	0	0	0	0	0	0	0	0	0	0	5.63155e-05	0	0	0	0	0
>SD_Shr-31670	0	0.000116815	0	0	7.56368e-05	0	0	6.57718e-05	0	0	0	0	0	0	0	0	0	0	0	0	0	0	0	0	0	0	0	0	0	0	0	0	0	0	0	0
>SD_Shr-40875	0	0	0	0	0	0	0	0	0	0	0.000109098	0	0	0	0	0	0	0	0	6.75489e-05	0	0	0	8.10826e-05	0	0	0	0	0	0	0	0	0	0	0	0
>SD_Shr-40668	0	0	0	0	0	0	0	0	0	0	0	0	0	0	0	5.6612e-05	0	0	0	0	0	0	0	0	0	0	0	0	0	0	0.000112631	0	0	0	8.72592e-05	0
>SD_Shr-40726	0	5.84075e-05	0	0	7.56368e-05	5.13424e-05	0	0	0	0	0	0	0	0	0	0	0	0	0	0	0	0	7.08612e-05	0	0	0	0	0	0	0	0	0	0	0	0	0
>SD_Shr-41374	0	0	0	0.000188605	0	0	0	0	0	0	0	0	0	0	0	0	0	0	0	6.75489e-05	0	0	0	0	0	0	0	0	0	0	0	0	0	0	0	0
>SD_Shr-31889	5.77331e-05	0	0	0	0	0	0	0	0	0	0	0	0	0	0	0	0	0	0	0	0	0	0	0	6.8728e-05	0	0	5.80348e-05	0	7.14641e-05	0	0	0	0	0	0
>SD_Shr-40955	0	0	0	0	0	0	0	6.57718e-05	0	0	0	0	0	9.9235e-05	0	0	0	0	0	0	0	0	0	0	0	9.07514e-05	0	0	0	0	0	0	0	0	0	0
>SD_Shr-40684	0	0	0	0	0	0	0	0	0	0	0	0	7.23951e-05	0	0	5.6612e-05	0	0	0	0	0	0	0	0	0	0	0	0	3.94491e-05	0	0	0	0	0	8.72592e-05	0
>SD_Shr-40728	0	5.84075e-05	0	0	0.000151274	0	0	0	0	0	0	0	0	0	0	0	0	0	0	0	4.59303e-05	0	0	0	0	0	0	0	0	0	0	0	0	0	0	0
>SD_Shr-41154	0	0	0	0.000188605	0	0	6.6791e-05	0	0	0	0	0	0	0	0	0	0	0	0	0	0	0	0	0	0	0	0	0	0	0	0	0	0	0	0	0
>SD_Shr-30030	5.77331e-05	5.84075e-05	0	0	0	0.000102685	0	0	0	0	0	0	0	0	0	0	0	0	0	0	0	0	0	0	0	0	3.64178e-05	0	0	0	0	0	0	0	0	0
>SD_Shr-40775	0	0	0	0	0	0	0	0	0	0	0	0	0	9.9235e-05	0	0	0	0	7.4749e-05	0	0	0	0	8.10826e-05	0	0	0	0	0	0	0	0	0	0	0	0
>SD_Shr-40595	0.000115466	0	0	0	0	0	0	0	0	0	0	2.58324e-05	0	0	0	0	0	0	0	0	0	5.72866e-05	0	0	0	0	0	0	0	0	5.63155e-05	0	0	0	0	0
>SD_Shr-41490	0	0	0	0.000188605	0	0	0	6.57718e-05	0	0	0	0	0	0	0	0	0	0	0	0	0	0	0	0	0	0	0	0	0	0	0	0	0	0	0	0
>SD_Shr-10057	0	0	0	0	0.000151274	0.000102685	0	0	0	0	0	0	0	0	0	0	0	0	0	0	0	0	0	0	0	0	0	0	0	0	0	0	0	0	0	0
>SD_Shr-40919	0	0	0	0	0	0	0	0	0	0	0.000109098	0	0.00014479	0	0	0	0	0	0	0	0	0	0	0	0	0	0	0	0	0	0	0	0	0	0	0
>SD_Shr-40909	0	0	0	0	7.56368e-05	0	0	0	0	0	0.000109098	0	0	0	0	0	0	0	0	0	0	0	0	0	6.8728e-05	0	0	0	0	0	0	0	0	0	0	0
>SD_Shr-40697	0	0.000175223	0	0	7.56368e-05	0	0	0	0	0	0	0	0	0	0	0	0	0	0	0	0	0	0	0	0	0	0	0	0	0	0	0	0	0	0	0
>SD_Shr-40693	0	0	0	0	7.56368e-05	0	0	0	0	0	0	0	0	0	0	5.6612e-05	0	0	7.4749e-05	0	0	0	0	0	0	0	0	0	0	0	0	4.37348e-05	0	0	0	0
>SD_Shr-32099	0	0	0	0	0	0.000102685	0	0	0	0	0	0	0	0	0	0	0	0	0	6.75489e-05	0	0	0	0	0	0	3.64178e-05	0	0	0	0	4.37348e-05	0	0	0	0
>SD_Shr-40757	0	0	0	0	0	0	6.6791e-05	0	0	0	0	0	7.23951e-05	0	0	0	0	0	0	0	0	0	0	0	0	0	0	0	0	2.38214e-05	0	0	0	0	8.72592e-05	0
>SD_Shr-40721	5.77331e-05	0	0	0	7.56368e-05	0	0	0	0	0	0	2.58324e-05	0	0	0	0	0	0	0	0	0	0	0	0	0	9.07514e-05	0	0	0	0	0	0	0	0	0	0
>SD_Shr-30778	5.77331e-05	0.000116815	0	0	0	0	0	0	0	0	0	0	0	0	0	0	0	0	7.4749e-05	0	0	0	0	0	0	0	0	0	0	0	0	0	0	0	0	0
>SD_Shr-30218	5.77331e-05	0	0	0	0	0.000102685	0	0	0	0	0	0	0	0	0	0	8.87304e-05	0	0	0	0	0	0	0	0	0	0	0	0	0	0	0	0	0	0	0
>SD_Shr-31630	5.77331e-05	0	0	0	0	0.000102685	0	0	0	0	0	0	0	0	0	0	8.87304e-05	0	0	0	0	0	0	0	0	0	0	0	0	0	0	0	0	0	0	0
>SD_Shr-40724	0.000115466	0	0	0	7.56368e-05	0	0	0	0	0	0	0	0	0	0	0	0	0	0	0	0	5.72866e-05	0	0	0	0	0	0	0	0	0	0	0	0	0	0
>SD_Shr-40718	0	5.84075e-05	0	0	0	0.000102685	0	0	0	0	0	0	0	0	0	0	0	0	0	0	0	0	0	0	0	0	0	0	0	0	0	0	0	0	8.72592e-05	0
>SD_Shr-40699	5.77331e-05	5.84075e-05	0	0	0	0	0	0	0	0	0	0	0	0	0	0	0	0	7.4749e-05	0	0	5.72866e-05	0	0	0	0	0	0	0	0	0	0	0	0	0	0
>SD_Shr-40760	0.000173199	0	0	0	0	0	0	0	0	0	0	0	0	0	0	0	0	0	7.4749e-05	0	0	0	0	0	0	0	0	0	0	0	0	0	0	0	0	0
>SD_Shr-40692	0.000115466	0	0	0	0	0	0	0	0	0	0	0	0	0	0	0	8.87304e-05	0	0	0	0	0	0	0	0	0	0	0	0	0	0	4.37348e-05	0	0	0	0
>SD_Shr-40819	5.77331e-05	0	0	0	0	0	0	0	0	0	0	0	0	9.9235e-05	0	0	0	0	0	0	0	0	0	0	0	9.07514e-05	0	0	0	0	0	0	0	0	0	0
>SD_Shr-40648	0	0	0	0	0	0	0	0	0	0	0	0	0	0	9.62456e-05	0	0	0	0	0	4.59303e-05	0	0	0	6.8728e-05	0	3.64178e-05	0	0	0	0	0	0	0	0	0
>SD_Shr-40847	0	0	0	0	0	0	0	0	0	0	0	0	0	0	0	0	8.87304e-05	0	0	6.75489e-05	0	0	0	0	0	9.07514e-05	0	0	0	0	0	0	0	0	0	0
>SD_Shr-40708	0	0.000116815	0	0	0	0	0	0	0	0	0	0	0	0	0	0	0	0	0	0	0	0	0	0	0	9.07514e-05	0	0	3.94491e-05	0	0	0	0	0	0	0
>SD_Shr-41033	0	5.84075e-05	0	0.000188605	0	0	0	0	0	0	0	0	0	0	0	0	0	0	0	0	0	0	0	0	0	0	0	0	0	0	0	0	0	0	0	0
>SD_Shr-41394	0	5.84075e-05	0	0.000188605	0	0	0	0	0	0	0	0	0	0	0	0	0	0	0	0	0	0	0	0	0	0	0	0	0	0	0	0	0	0	0	0
>SD_Shr-40584	5.77331e-05	0	0	0	0	5.13424e-05	0	0	0	0	0	0	0	0	0	0	0	0	7.4749e-05	0	0	0	0	0	0	0	0	1.93449e-05	0	0	0	4.37348e-05	0	0	0	0
>SD_Shr-40631	5.77331e-05	5.84075e-05	0	0	0	0	0	0	0	0	0	0	0	0	0	0	0	0	0	0	0	0	0	0	0	0	3.64178e-05	0	3.94491e-05	0	0	0	5.48663e-05	0	0	0
>SD_Shr-31153	0	5.84075e-05	0	0	0	5.13424e-05	0	6.57718e-05	0	0	0	0	0	0	0	0	0	0	0	0	0	0	7.08612e-05	0	0	0	0	0	0	0	0	0	0	0	0	0
>SD_Shr-40666	5.77331e-05	0	0	0	0	5.13424e-05	0	0	0	0	0	0	0	0	0	0	0	6.96568e-05	0	6.75489e-05	0	0	0	0	0	0	0	0	0	0	0	0	0	0	0	0
>SD_Shr-40705	0	5.84075e-05	0	0	0.000151274	0	0	0	0	0	0	0	0	0	0	0	0	0	0	0	0	0	0	0	0	0	3.64178e-05	0	0	0	0	0	0	0	0	0
>SD_Shr-41219	0	0	0	0.000188605	0	0	0	0	0	0	0	0	0	0	0	0	0	0	0	0	0	5.72866e-05	0	0	0	0	0	0	0	0	0	0	0	0	0	0
>SD_Shr-41081	0	0	0	0.000188605	0	0	0	0	0	0	0	0	0	0	0	0	0	0	0	0	0	0	0	0	0	0	0	0	0	0	5.63155e-05	0	0	0	0	0
>SD_Shr-40793	0	0	0	0	0	0	0	0	0	0	0	0	0	9.9235e-05	0	5.6612e-05	8.87304e-05	0	0	0	0	0	0	0	0	0	0	0	0	0	0	0	0	0	0	0
>SD_Shr-40813	0	5.84075e-05	0	0	0	0	6.6791e-05	0	0	0	0	0	0	0	0	0	0	0	0	0	0	0	0	0	0	0	0	0	0	0	0	0	0	0	0	0.000119316
>SD_Shr-40826	0	0	0	0	0	0	6.6791e-05	0	0	0	0	0	0	0	0	0	0.000177461	0	0	0	0	0	0	0	0	0	0	0	0	0	0	0	0	0	0	0
>SD_Shr-40747	0	0	0	0	0	0	0	0	0	0	0	0	0	9.9235e-05	0	0	0	0	0	0	4.59303e-05	0	0	0	0	0	0	0	0	0	0	4.37348e-05	5.48663e-05	0	0	0
>SD_Shr-40601	0	0	0	0	0	0	0	0	0	0	0	0	0	0	0	5.6612e-05	0	0	0	0	0	0	0	0	0	0	3.64178e-05	0	3.94491e-05	0	5.63155e-05	0	5.48663e-05	0	0	0
>SD_Shr-40577	0	0	0	0	0	0	0	0	0	7.21236e-05	0	0	0	0	0	0	0	0	0	0	0	0	0	0	6.8728e-05	0	0	1.93449e-05	3.94491e-05	0	0	4.37348e-05	0	0	0	0
>SD_Shr-35581	0	0	0	0	0	5.13424e-05	0	0	0	0	0	2.58324e-05	0	0	9.62456e-05	0	0	0	0	0	0	0	0	0	6.8728e-05	0	0	0	0	0	0	0	0	0	0	0
>SD_Shr-32380	5.77331e-05	5.84075e-05	0	0	0	0	0	0	0	0	0	0	0	0	0	5.6612e-05	0	0	0	0	0	0	0	0	6.8728e-05	0	0	0	0	0	0	0	0	0	0	0
>SD_Shr-40990	0	0	0	0	7.56368e-05	0	0	0	0	0	0	0	0	0	0	0	0	0	7.4749e-05	0	0	0	0	0	0	9.07514e-05	0	0	0	0	0	0	0	0	0	0
>SD_Shr-32575	0	0	0	0	0	5.13424e-05	0	0	0	0	0	5.16648e-05	0	0	0	0	0	0	0	0	0	0	0	0	0.000137456	0	0	0	0	0	0	0	0	0	0	0
>SD_Shr-40663	0.000173199	0	0	0	0	0	6.6791e-05	0	0	0	0	0	0	0	0	0	0	0	0	0	0	0	0	0	0	0	0	0	0	0	0	0	0	0	0	0
>SD_Shr-41329	0	0	0	0.000188605	0	5.13424e-05	0	0	0	0	0	0	0	0	0	0	0	0	0	0	0	0	0	0	0	0	0	0	0	0	0	0	0	0	0	0
>SD_Shr-41431	0	0	0	0.000188605	0	5.13424e-05	0	0	0	0	0	0	0	0	0	0	0	0	0	0	0	0	0	0	0	0	0	0	0	0	0	0	0	0	0	0
>SD_Shr-41521	0	0	0	0.000188605	0	5.13424e-05	0	0	0	0	0	0	0	0	0	0	0	0	0	0	0	0	0	0	0	0	0	0	0	0	0	0	0	0	0	0
>SD_Shr-40739	0	0	0	0	0	0	0	0	0	0	0	5.16648e-05	0	9.9235e-05	0	0	8.87304e-05	0	0	0	0	0	0	0	0	0	0	0	0	0	0	0	0	0	0	0
>SD_Shr-40679	0	5.84075e-05	0	0	0	0	0	0	0	0	0	0	0	0	0	0	0	6.96568e-05	0	0	0	0	0	0	0	0	0	0	0	0	5.63155e-05	0	5.48663e-05	0	0	0
>SD_Shr-31035	0	0.000116815	0	0	7.56368e-05	0	0	0	0	0	0	0	0	0	0	0	0	0	0	0	4.59303e-05	0	0	0	0	0	0	0	0	0	0	0	0	0	0	0
>SD_Shr-40763	0	0	0	0	0	0	0	0	0	0	0.000109098	0	7.23951e-05	0	0	5.6612e-05	0	0	0	0	0	0	0	0	0	0	0	0	0	0	0	0	0	0	0	0
>SD_Shr-40702	0	0	0	0	0	0	0	6.57718e-05	0	0	0	0	0	0	9.62456e-05	5.6612e-05	0	0	0	0	0	0	0	0	0	0	0	1.93449e-05	0	0	0	0	0	0	0	0
>SD_Shr-31798	0	0.000116815	0	0	0	0	0	0	0	0	0	0	0	0	0	0	0	0	7.4749e-05	0	4.59303e-05	0	0	0	0	0	0	0	0	0	0	0	0	0	0	0
>SD_Shr-40964	5.77331e-05	0	0	0	0	0	0	0	0	0	0.000109098	0	0	0	0	0	0	6.96568e-05	0	0	0	0	0	0	0	0	0	0	0	0	0	0	0	0	0	0
>SD_Shr-30510	0.000115466	0	0	0	0	5.13424e-05	0	0	0	0	0	0	0	0	0	0	0	6.96568e-05	0	0	0	0	0	0	0	0	0	0	0	0	0	0	0	0	0	0
>SD_Shr-40700	0	0	0	0	0	0	6.6791e-05	0	0	0	0	0	0	0	0	0	0	0	0	0	0	0	0	0	0	9.07514e-05	0	0	0	2.38214e-05	0	0	5.48663e-05	0	0	0
>SD_Shr-40615	0	0	0	0	0	0	6.6791e-05	0	0	0	0	0	0	0	0	0.000113224	0	0	0	0	0	0	0	0	0	0	3.64178e-05	1.93449e-05	0	0	0	0	0	0	0	0
>SD_Shr-40681	5.77331e-05	0	0	0	0.000151274	0	0	0	0	0	0	2.58324e-05	0	0	0	0	0	0	0	0	0	0	0	0	0	0	0	0	0	0	0	0	0	0	0	0
>SD_Shr-40689	0.000115466	0.000116815	0	0	0	0	0	0	0	0	0	0	0	0	0	0	0	0	0	0	0	0	0	0	0	0	0	0	0	0	0	0	0	0	0	0
>SD_Shr-40748	5.77331e-05	0	0	0	0	0	0	0	0	0	0	0	0	0	0	0	0	0	0	0	0	0	0	0	0.000137456	0	3.64178e-05	0	0	0	0	0	0	0	0	0
>SD_Shr-40911	0	0	0	0	0	0	0	0	0	0	0	0	0	0	0	0	0	0	0	0	0	0	0	0	0	0	0	0	0	0	5.63155e-05	0	0	0	0.000174518	0
>SD_Shr-31328	5.77331e-05	0	0	0	0	0	0	0	0	0	0	0	7.23951e-05	0	0	0	0	0	0	0	0	0	0	8.10826e-05	0	0	0	1.93449e-05	0	0	0	0	0	0	0	0
>SD_Shr-40713	0.000173199	0	0	0	0	0	0	0	0	0	0	0	0	0	0	0	0	0	0	0	0	0	0	0	0	0	0	0	0	0	5.63155e-05	0	0	0	0	0
>SD_Shr-31319	0	5.84075e-05	0	0	7.56368e-05	5.13424e-05	0	0	0	0	0	0	0	0	0	0	0	0	0	0	0	0	0	0	0	0	0	0	0	0	0	4.37348e-05	0	0	0	0
>SD_Shr-40759	0	0	0	0	0.000151274	5.13424e-05	0	0	0	0	0	2.58324e-05	0	0	0	0	0	0	0	0	0	0	0	0	0	0	0	0	0	0	0	0	0	0	0	0
>SD_Shr-40733	5.77331e-05	5.84075e-05	0	0	7.56368e-05	0	0	0	0	0	0	0	0	0	0	0	0	0	0	0	0	0	0	0	0	0	3.64178e-05	0	0	0	0	0	0	0	0	0
>SD_Shr-40954	0	0	0	0	0	0	0	6.57718e-05	0	0	0	0	0	0	0	0	0	0	7.4749e-05	0	0	0	0	0	0	0	0	0	0	0	0	0	0	0	8.72592e-05	0
>SD_Shr-32647	0	0	0	0	0.00022691	0	0	0	0	0	0	0	0	0	0	0	0	0	0	0	0	0	0	0	0	0	0	0	0	0	0	0	0	0	0	0
>SD_Shr-40838	0	0	0	0	0.00022691	0	0	0	0	0	0	0	0	0	0	0	0	0	0	0	0	0	0	0	0	0	0	0	0	0	0	0	0	0	0	0
>SD_Shr-40677	0	0	0	0	0	0	0	0	0	0	0	2.58324e-05	0	0	0	5.6612e-05	0	6.96568e-05	7.4749e-05	0	0	0	0	0	0	0	0	0	0	0	0	0	0	0	0	0
>SD_Shr-40543	0	0	0	0	0	0	6.6791e-05	0	0	0	0	0.00010333	0	0	0	5.6612e-05	0	0	0	0	0	0	0	0	0	0	0	0	0	0	0	0	0	0	0	0
>SD_Shr-40902	0	0	0	0	0	5.13424e-05	0	6.57718e-05	0	0	0.000109098	0	0	0	0	0	0	0	0	0	0	0	0	0	0	0	0	0	0	0	0	0	0	0	0	0
>SD_Shr-40967	0	0	0	0	0	5.13424e-05	0	0	0	0	0	0	0	0	0	0	0	0	0	0	0	0	0	0	0	0	0	0	0	0	0	0	0	0	0.000174518	0
>SD_Shr-40657	0	0	0	0	0	0	0	0	0	0	0	0	0	0	0	0	0	0	0	0	0	0	0	0	0	0	0	0	0	0	0.000225262	0	0	0	0	0
>SD_Shr-30280	0	0	0	0	0	0	0	6.57718e-05	0	0	0	0	0	0	0	0	0	0	0	0	0	0	0	0	6.8728e-05	9.07514e-05	0	0	0	0	0	0	0	0	0	0
>SD_Shr-40794	5.77331e-05	5.84075e-05	0	0	0	0	0	0	0	0	0.000109098	0	0	0	0	0	0	0	0	0	0	0	0	0	0	0	0	0	0	0	0	0	0	0	0	0
>SD_Shr-40975	5.77331e-05	5.84075e-05	0	0	0	0	0	0	0	0	0.000109098	0	0	0	0	0	0	0	0	0	0	0	0	0	0	0	0	0	0	0	0	0	0	0	0	0
>SD_Shr-31125	0	0	0	0	0	0	6.6791e-05	0	0	0	0	0	0	0	0	0	8.87304e-05	0	0	0	0	0	0	0	6.8728e-05	0	0	0	0	0	0	0	0	0	0	0
>SD_Shr-40876	5.77331e-05	0	0	0	7.56368e-05	0	0	0	0	0	0	0	0	0	0	0	0	0	0	0	0	0	0	0	0	9.07514e-05	0	0	0	0	0	0	0	0	0	0
>SD_Shr-33107	0	0	0	0	7.56368e-05	0	0	0	0	0	0	0	0	0	0	0	0	0	0	0	0	5.72866e-05	0	0	0	9.07514e-05	0	0	0	0	0	0	0	0	0	0
>SD_Shr-40644	0	0	0	0	0	0	0	0	0	0	0	2.58324e-05	0	0	0	0	0	0	0	0	0	0	0	0	0	9.07514e-05	0	1.93449e-05	0	0	0	8.74695e-05	0	0	0	0
>SD_Shr-33702	0	0	0	0	0	0	0	0	0	0	0	0	0	0	0	0	0	0	0	0	0	0	0	0	0	0	0	1.93449e-05	0	4.76427e-05	0.000112631	4.37348e-05	0	0	0	0
>SD_Shr-40758	0	5.84075e-05	0	0	7.56368e-05	0	0	0	0	0	0	0	0	0	0	0	0	6.96568e-05	0	0	0	0	0	0	0	0	0	1.93449e-05	0	0	0	0	0	0	0	0
>SD_Shr-40898	0	0	0	0	0	0	0	0	0	0	0	0	0	0	0	0	0	0	0	0	0	0	0	0	0	0	0	0	0	0	0	0	0	4.80998e-05	0.000174518	0
>SD_Shr-31690	0	0	0	0	7.56368e-05	0	0	6.57718e-05	0	0	0	0	0	0	0	0	0	0	0	0	0	0	0	8.10826e-05	0	0	0	0	0	0	0	0	0	0	0	0
>SD_Shr-40859	0	0	0	0	0	0	6.6791e-05	0	0	0	0.000109098	0	0	0	0	0	0	0	0	0	4.59303e-05	0	0	0	0	0	0	0	0	0	0	0	0	0	0	0
>SD_Shr-40849	5.77331e-05	0	0	0	0	0	0	0	0	0	0.000109098	0	0	0	0	0	0	0	0	0	0	0	0	0	0	0	0	0	0	0	0	0	5.48663e-05	0	0	0
>SD_Shr-40857	5.77331e-05	0	0	0	0	0	0	0	0	0	0	0	0	0	9.62456e-05	0	0	0	0	6.75489e-05	0	0	0	0	0	0	0	0	0	0	0	0	0	0	0	0
>SD_Shr-40735	0	0	0	0	0	0	0	0	0	0	0.000109098	0	0	0	0	0	0	0	0	0	0	0	0	0	0	0	0	0	0	2.38214e-05	0	8.74695e-05	0	0	0	0
>SD_Shr-40817	0	0	0	0	0	0	0	0.000131544	0	0	0	0	0	0	0	0	8.87304e-05	0	0	0	0	0	0	0	0	0	0	0	0	0	0	0	0	0	0	0
>SD_Shr-40781	0	0	0	0	0.000151274	0	0	0	0	0	0	0	0	0	0	0	0	0	0	0	0	0	0	0	6.8728e-05	0	0	0	0	0	0	0	0	0	0	0
>SD_Shr-40674	0	0	0	0	0	0	6.6791e-05	0	0	0	0	0	0	0	0	0	0	6.96568e-05	0	0	0	0	0	0	0	0	0	0	3.94491e-05	0	0	4.37348e-05	0	0	0	0
>SD_Shr-30059	0	5.84075e-05	0	0	0	0	0	0	0	0	0	0	7.23951e-05	0	0	0	8.87304e-05	0	0	0	0	0	0	0	0	0	0	0	0	0	0	0	0	0	0	0
>SD_Shr-31045	0	0	0	0	0	0	0	0	0	0	0	0	0	0	0	5.6612e-05	0	0	0	0	0	0	0	0	0	0	0	1.93449e-05	0	0	5.63155e-05	0	0	0	8.72592e-05	0
>SD_Shr-30595	0	0.000116815	0	0	0	0	0	6.57718e-05	0	0	0	0	0	0	0	0	0	0	0	0	0	0	0	0	0	0	3.64178e-05	0	0	0	0	0	0	0	0	0
>SD_Shr-40953	5.77331e-05	0	0	0	0	0	0	0	0	0	0	0	7.23951e-05	0	0	0	8.87304e-05	0	0	0	0	0	0	0	0	0	0	0	0	0	0	0	0	0	0	0
>SD_Shr-10085	0	5.84075e-05	0	0	0	5.13424e-05	0	0	0	0	0.000109098	0	0	0	0	0	0	0	0	0	0	0	0	0	0	0	0	0	0	0	0	0	0	0	0	0
>SD_Shr-30598	0	0	0	0	0.000151274	0	0	0	0	0	0	0	0	0	0	0	0	0	0	6.75489e-05	0	0	0	0	0	0	0	0	0	0	0	0	0	0	0	0
>SD_Shr-30927	0	0	0	0	0	0	0	0	0	0	0	0	0	0	0	0	0	0	0	0	0	0	0	0	0	0	0	0	0	0	0	0.000218674	0	0	0	0
>SD_Shr-40870	0	0	0	0	0	0	0	0	0	0	0	0	0	0	0	0	0	0	0.000149498	0	0	0	0	0	6.8728e-05	0	0	0	0	0	0	0	0	0	0	0
>SD_Shr-00015	0	0	0	0	0	0	0	0	0	0	0.000218196	0	0	0	0	0	0	0	0	0	0	0	0	0	0	0	0	0	0	0	0	0	0	0	0	0
>SD_Shr-41183	0	0	0	0	0	0	0	0	0	0	0.000218196	0	0	0	0	0	0	0	0	0	0	0	0	0	0	0	0	0	0	0	0	0	0	0	0	0
>SD_Shr-41532	0	0	0	0	0	0	0	0	0	0	0.000218196	0	0	0	0	0	0	0	0	0	0	0	0	0	0	0	0	0	0	0	0	0	0	0	0	0
>SD_Shr-40686	0	0	0	0	0	0	0	0	0	0	0	2.58324e-05	0	0	9.62456e-05	5.6612e-05	0	0	0	0	0	0	0	0	0	0	0	0	3.94491e-05	0	0	0	0	0	0	0
>SD_Shr-40935	0	0	0	0	7.56368e-05	0	0	0	0	0	0	0	0	0	0	0	0	0	7.4749e-05	6.75489e-05	0	0	0	0	0	0	0	0	0	0	0	0	0	0	0	0
>SD_Shr-40659	0	0	0	0	0	0	0	0	0	0	0	0	0	0	0	5.6612e-05	0	0	0	0	0	0	0.000141722	0	0	0	0	1.93449e-05	0	0	0	0	0	0	0	0
>SD_Shr-40769	0	0	0	0	0	0	0	0	0	0	0	0	7.23951e-05	0	0	0	8.87304e-05	0	0	0	0	0	0	0	0	0	0	0	0	0	5.63155e-05	0	0	0	0	0
>SD_Shr-40656	0	0	0	0	0	0	0	0	0	0	0	0	0	0	0	0	0	0	0	6.75489e-05	9.18607e-05	5.72866e-05	0	0	0	0	0	0	0	0	0	0	0	0	0	0
>SD_Shr-40904	0	0	0	0	0	0	0	0	0	0.000144247	0	0	7.23951e-05	0	0	0	0	0	0	0	0	0	0	0	0	0	0	0	0	0	0	0	0	0	0	0
>SD_Shr-40709	0	5.84075e-05	0	0	0	0	0	0	0	0	0	0	0	0	0	0	0	6.96568e-05	0	0	0	0	0	0	6.8728e-05	0	0	1.93449e-05	0	0	0	0	0	0	0	0
>SD_Shr-40815	0	0	0	0	0	0	6.6791e-05	0	0	0	0	0	0	0	0	0	0	0	0	6.75489e-05	0	0	0	8.10826e-05	0	0	0	0	0	0	0	0	0	0	0	0
>SD_Shr-40822	0	5.84075e-05	0	0	0	0	0	6.57718e-05	0	0	0	0	0	0	0	0	0	0	0	0	0	0	0	0	0	9.07514e-05	0	0	0	0	0	0	0	0	0	0
>SD_Shr-40833	0	5.84075e-05	0	0	0	0	0	0	0	0	0	0	0	0	0	0	0	0	0	0	0	0	0	0	6.8728e-05	0	0	0	0	0	0	0	0	0	8.72592e-05	0
>SD_Shr-40834	0	0	0	0	0	0	0	0	0	0	0	0	0	0	0	0	0	0.000139314	7.4749e-05	0	0	0	0	0	0	0	0	0	0	0	0	0	0	0	0	0
>SD_Shr-40963	0	5.84075e-05	0	0	0	0	6.6791e-05	0	0	0	0	0	0	0	0	0	8.87304e-05	0	0	0	0	0	0	0	0	0	0	0	0	0	0	0	0	0	0	0
>SD_Shr-40814	0	0.000116815	0	0	0	0	0	0	0	0	0	0	0	0	9.62456e-05	0	0	0	0	0	0	0	0	0	0	0	0	0	0	0	0	0	0	0	0	0
>SD_Shr-40707	0	0	0	0	0	5.13424e-05	0	0	0	0	0	0	0	0	0	0	0	0	0	6.75489e-05	4.59303e-05	0	0	0	0	0	0	0	0	0	0	0	0	4.80998e-05	0	0
>SD_Shr-40682	0	0	0	0	0	0	0	0	0	0	0	0	0	0	0	0	0	0	0	0	0	0	0	8.10826e-05	0	0	0	0	0	0	0	0.000131204	0	0	0	0
>SD_Shr-40820	0	0	0	0	0	5.13424e-05	0	0	0	7.21236e-05	0	0	0	0	0	0	8.87304e-05	0	0	0	0	0	0	0	0	0	0	0	0	0	0	0	0	0	0	0
>SD_Shr-32818	0	0	0	0	0	0	0	0	0	0	0	0	0	0	0.000192491	0	0	0	0	0	0	0	0	0	0	0	0	1.93449e-05	0	0	0	0	0	0	0	0
>SD_Shr-40907	0	0	0	0	0	0	0	0	0	0	0	0	0	0	0.000192491	0	0	0	0	0	0	0	0	0	0	0	0	1.93449e-05	0	0	0	0	0	0	0	0
>SD_Shr-40767	0	0	0	0	0	0	0	0	0	0	0	0	0	0	0	0	0	6.96568e-05	0	0	0	0	0	0	0	0	0	0	0	0	0	0	5.48663e-05	0	8.72592e-05	0
>SD_Shr-00007	0	0	0	0	0	5.13424e-05	0	0	0	0	0	0	0	0	0	0	0	6.96568e-05	0	0	0	0	0	0	0	9.07514e-05	0	0	0	0	0	0	0	0	0	0
>SD_Shr-30601	0	0	0	0	7.56368e-05	0	0	0	0	0	0.000109098	2.58324e-05	0	0	0	0	0	0	0	0	0	0	0	0	0	0	0	0	0	0	0	0	0	0	0	0
>SD_Shr-40660	0	0	0	0	0	0	0	0	0	0	0	0	0	9.9235e-05	0	0	0	0	0	0	0	0	0	0	0	0	0	0	0	2.38214e-05	0	8.74695e-05	0	0	0	0
>SD_Shr-40673	0.000115466	5.84075e-05	0	0	0	0	0	0	0	0	0	0	0	0	0	0	0	0	0	0	0	0	0	0	0	0	3.64178e-05	0	0	0	0	0	0	0	0	0
>SD_Shr-40997	0	0	0	0	0	0	0	6.57718e-05	0	0.000144247	0	0	0	0	0	0	0	0	0	0	0	0	0	0	0	0	0	0	0	0	0	0	0	0	0	0
>SD_Shr-40783	0	5.84075e-05	0	0	0.000151274	0	0	0	0	0	0	0	0	0	0	0	0	0	0	0	0	0	0	0	0	0	0	0	0	0	0	0	0	0	0	0
>SD_Shr-40827	0	5.84075e-05	0	0	0.000151274	0	0	0	0	0	0	0	0	0	0	0	0	0	0	0	0	0	0	0	0	0	0	0	0	0	0	0	0	0	0	0
>SD_Shr-31116	0	0	0	0	0	0	0	0	0	0	0	0	0	0	0	0	0	0.000208971	0	0	0	0	0	0	0	0	0	0	0	0	0	0	0	0	0	0
>SD_Shr-40992	0	0	0	0	0	0	0	0	0	0	0	0	0	0	0	0	0	0.000208971	0	0	0	0	0	0	0	0	0	0	0	0	0	0	0	0	0	0
>SD_Shr-40738	0	0	0	0	0	0	0	0	0	0	0	2.58324e-05	0	0	0	0.000113224	0	6.96568e-05	0	0	0	0	0	0	0	0	0	0	0	0	0	0	0	0	0	0
>SD_Shr-40823	0	0	0	0	0.000151274	0	0	0	0	0	0	0	0	0	0	0	0	0	0	0	0	5.72866e-05	0	0	0	0	0	0	0	0	0	0	0	0	0	0
>SD_Shr-40756	0	0.000116815	0	0	0	0	0	6.57718e-05	0	0	0	2.58324e-05	0	0	0	0	0	0	0	0	0	0	0	0	0	0	0	0	0	0	0	0	0	0	0	0
>SD_Shr-30766	0	0	0	0	7.56368e-05	0	0	0	0	0	0	0	0	0	9.62456e-05	0	0	0	0	0	0	0	0	0	0	0	3.64178e-05	0	0	0	0	0	0	0	0	0
>SD_Shr-41325	0	0	0	0	0	0	0	0	0	0	0	0	0	0	0	0	8.87304e-05	0	0	0	0	0	0	0	0	0	0	0	0	0	0	0	0	0	0	0.000119316
>SD_Shr-40873	0	0	0	0	0	0	0	0	0	7.21236e-05	0	0	0	9.9235e-05	0	0	0	0	0	0	0	0	0	0	0	0	3.64178e-05	0	0	0	0	0	0	0	0	0
>SD_Shr-00014	0	0	0	0	0	0	0	0	0	0	0	0	0	0	0	0	0	6.96568e-05	0	0	0	0	0	0	0.000137456	0	0	0	0	0	0	0	0	0	0	0
>SD_Shr-40977	5.77331e-05	5.84075e-05	0	0	0	0	0	0	0	0	0	0	0	0	0	0	0	0	0	0	0	0	0	0	0	9.07514e-05	0	0	0	0	0	0	0	0	0	0
>SD_Shr-40772	0	0	0	0	7.56368e-05	0	0	0	0	0	0	0	0	0	0	0	0	0	0	0	0	0	0	0	0	0	0	0	0	0	0	4.37348e-05	0	0	8.72592e-05	0
>SD_Shr-40789	0	0	0	0	0	0	0	0	0	0	0	0	0	0	0	5.6612e-05	0	0	0.000149498	0	0	0	0	0	0	0	0	0	0	0	0	0	0	0	0	0
>SD_Shr-40937	0	0	0	0	0	0	0	0	0	0	0	0	0	0	0	0	8.87304e-05	0	0	0	0	0	0	0	6.8728e-05	0	0	0	0	0	0	0	0	4.80998e-05	0	0
>SD_Shr-40829	0	5.84075e-05	0	0	0	0	0	6.57718e-05	0	0	0	0	0	0	0	0	0	0	0	0	0	0	0	8.10826e-05	0	0	0	0	0	0	0	0	0	0	0	0
>SD_Shr-40812	0	5.84075e-05	0	0	7.56368e-05	0	0	0	0	0	0	0	0	0	0	0	0	0	0	0	0	0	7.08612e-05	0	0	0	0	0	0	0	0	0	0	0	0	0
>SD_Shr-40915	5.77331e-05	5.84075e-05	0	0	0	0	0	0	0	0	0	0	0	0	0	0	8.87304e-05	0	0	0	0	0	0	0	0	0	0	0	0	0	0	0	0	0	0	0
>SD_Shr-30016	0	0	0	0	0	0	0	0	0	0	0	0	0	0	0	0	0	0	0	0	0	0	0	0	6.8728e-05	0	3.64178e-05	1.93449e-05	0	2.38214e-05	5.63155e-05	0	0	0	0	0
>SD_Shr-40765	0	0	0	0	0	0	0	0	0	0	0.000109098	2.58324e-05	0	0	0	0	0	6.96568e-05	0	0	0	0	0	0	0	0	0	0	0	0	0	0	0	0	0	0
>SD_Shr-40956	0	5.84075e-05	0	0	7.56368e-05	0	0	0	0	0	0	0	0	0	0	0	0	6.96568e-05	0	0	0	0	0	0	0	0	0	0	0	0	0	0	0	0	0	0
>SD_Shr-40807	5.77331e-05	0	0	0	7.56368e-05	0	0	0	0	0	0	0	0	0	0	0	0	6.96568e-05	0	0	0	0	0	0	0	0	0	0	0	0	0	0	0	0	0	0
>SD_Shr-40932	5.77331e-05	0	0	0	0	0	0	0	0	0	0	2.58324e-05	0	0	0	0	0	0	0	0	0	0	0	0	0	0	0	0	0	0	0	0	0	0	0	0.000119316
>SD_Shr-40981	0	0	0	0	7.56368e-05	0	0	0	0	0	0	0	0	0	0	0	0	0	0	0	4.59303e-05	0	0	8.10826e-05	0	0	0	0	0	0	0	0	0	0	0	0
>SD_Shr-30326	5.77331e-05	0	0	0	7.56368e-05	0	0	0	0	0	0	0	0	0	0	0	0	0	0	0	0	0	0	0	6.8728e-05	0	0	0	0	0	0	0	0	0	0	0
>SD_Shr-40795	0	0	0	0	0	0	6.6791e-05	0	0	0	0	0	0	0	0	0	0	0	0	0.000135098	0	0	0	0	0	0	0	0	0	0	0	0	0	0	0	0
>SD_Shr-40715	0	0	0	0	0	0	0	0	0	0	0	0	0	0	0	0	0	6.96568e-05	0	0	0	0	0	0	0	0	0	0	0	0	0	0.000131204	0	0	0	0
>SD_Shr-40880	5.77331e-05	0	0	0	7.56368e-05	0	6.6791e-05	0	0	0	0	0	0	0	0	0	0	0	0	0	0	0	0	0	0	0	0	0	0	0	0	0	0	0	0	0
>SD_Shr-40856	0	0	0	0	0	0	6.6791e-05	0	0	0	0	0	0	0	0	0	0	0	0	0	4.59303e-05	0	0	0	0	0	0	0	0	0	0	0	0	0	8.72592e-05	0
>SD_Shr-40980	0	0	0	0	0	0	6.6791e-05	0	0	0	0	0	0	0	0	0	0	0	0	0	4.59303e-05	0	0	0	0	0	0	0	0	0	0	0	0	0	8.72592e-05	0
>SD_Shr-41195	0	0	0	0	0	0	0	0	0	0	0.000109098	0	0	0	0	0	0	0	0	0	0	0	0	0	0	9.07514e-05	0	0	0	0	0	0	0	0	0	0
>SD_Shr-40903	0	5.84075e-05	0	0	7.56368e-05	0	0	6.57718e-05	0	0	0	0	0	0	0	0	0	0	0	0	0	0	0	0	0	0	0	0	0	0	0	0	0	0	0	0
>SD_Shr-40993	5.77331e-05	0	0	0	0	0	0	0	0	7.21236e-05	0	0	0	0	0	0	0	6.96568e-05	0	0	0	0	0	0	0	0	0	0	0	0	0	0	0	0	0	0
>SD_Shr-40664	5.77331e-05	0	0	0	0	0	0	6.57718e-05	0	0	0	0	0	0	0	0	0	0	0	0	0	0	0	0	0	0	3.64178e-05	0	3.94491e-05	0	0	0	0	0	0	0
>SD_Shr-40650	0	0	0	0	0	0	0	0	0	7.21236e-05	0	0	0	0	0	0	0	0	0	0	4.59303e-05	5.72866e-05	0	0	0	0	0	0	0	2.38214e-05	0	0	0	0	0	0
>SD_Shr-30681	0	5.84075e-05	0	0	0	0	0	6.57718e-05	0	0	0	0	0	0	0	0	0	0	7.4749e-05	0	0	0	0	0	0	0	0	0	0	0	0	0	0	0	0	0
>SD_Shr-40652	0	0	0	0	0	0	6.6791e-05	0	0	0	0	0	0	0	0	0	8.87304e-05	0	0	0	0	0	0	0	0	0	0	1.93449e-05	0	2.38214e-05	0	0	0	0	0	0
>SD_Shr-40927	0	0	0	0	0	0	0	0	0	0	0	0	7.23951e-05	0	0	0	0	6.96568e-05	0	0	0	0	0	0	0	0	0	0	0	0	5.63155e-05	0	0	0	0	0
>SD_Shr-31679	0	0	0	0	0	0	0	0	0	0	0	0	0	0	0	0	0	0	0	0	0	0	0	0	6.8728e-05	9.07514e-05	0	3.86899e-05	0	0	0	0	0	0	0	0
>SD_Shr-41068	0	0	0	0	0	0	0	0	0	0	0.000109098	0	0	0	0	0	8.87304e-05	0	0	0	0	0	0	0	0	0	0	0	0	0	0	0	0	0	0	0
>SD_Shr-41162	0	0	0	0	0	0	0	0	0	0	0.000109098	0	0	0	0	0	8.87304e-05	0	0	0	0	0	0	0	0	0	0	0	0	0	0	0	0	0	0	0
>SD_Shr-30383	0	0	0	0	0	5.13424e-05	0	6.57718e-05	0	0	0	0	0	0	0	0	0	0	0	0	0	0	0	0	0	0	3.64178e-05	0	0	0	0	4.37348e-05	0	0	0	0
>SD_Shr-40773	0	0	0	0	0.000151274	0	0	0	0	0	0	0	0	0	0	0	0	0	0	0	4.59303e-05	0	0	0	0	0	0	0	0	0	0	0	0	0	0	0
>SD_Shr-40853	0	0	0	0	0	0	0	0	0	7.21236e-05	0	0	0	0	0	0	0	0	0	0	0	0	0	0	6.8728e-05	0	0	0	0	0	5.63155e-05	0	0	0	0	0
>SD_Shr-31399	0	0	0	0	0	5.13424e-05	0	0	0	0	0	0	0	0	0	0	0	0	7.4749e-05	0	0	0	7.08612e-05	0	0	0	0	0	0	0	0	0	0	0	0	0
>SD_Shr-40846	0	0	0	0	0	0	0	0	0	0	0	0	0	0	0	0	0	0	0	0	0	5.72866e-05	7.08612e-05	0	6.8728e-05	0	0	0	0	0	0	0	0	0	0	0
>SD_Shr-40792	0	0	0	0	0	5.13424e-05	0	0	0	0	0	2.58324e-05	0	0	0	0	0	0	0	0	0	0	0	0	0	0	0	0	0	0	0	0	0	0	0	0.000119316
>SD_Shr-41283	0	0	0	0	0	0	0	0	0	0	0.000109098	0	0	0	0	0	0	0	0	0	0	0	0	0	0	0	0	0	0	0	0	0	0	0	8.72592e-05	0
>SD_Shr-40800	5.77331e-05	0	0	0	0	5.13424e-05	0	0	0	0	0	0	0	0	0	0	0	0	0	0	0	0	0	0	0	0	0	0	0	0	0	0	0	0	8.72592e-05	0
>SD_Shr-40988	0	0	0	0	0	0	0	0	0	0	0	0	7.23951e-05	0	0	0	0	0	0	0	0	0	0	0	0	0	3.64178e-05	0	0	0	0	0	0	0	8.72592e-05	0
>SD_Shr-40788	5.77331e-05	0	0	0	0	0	0	6.57718e-05	0	7.21236e-05	0	0	0	0	0	0	0	0	0	0	0	0	0	0	0	0	0	0	0	0	0	0	0	0	0	0
>SD_Shr-41035	0	0	0	0	0	0	0	0	0	0	0	0	0	9.9235e-05	9.62456e-05	0	0	0	0	0	0	0	0	0	0	0	0	0	0	0	0	0	0	0	0	0
>SD_Shr-41222	0	0	0	0	7.56368e-05	0	0	0	0	0	0	0	0	0	0	0	0	0	0	0	0	0	0	0	0	0	0	0	0	0	0	0	0	0	0	0.000119316
>SD_Shr-40942	0	0	0	0	0	5.13424e-05	0	0	0	0	0	0	0	0	0	0	0	0	0	0	0	0	0	0	0	0	0	0	0	0	5.63155e-05	0	0	0	8.72592e-05	0
>SD_Shr-32724	0	0	0	0	7.56368e-05	5.13424e-05	0	0	0	0	0	0	0	0	0	0	0	0	0	6.75489e-05	0	0	0	0	0	0	0	0	0	0	0	0	0	0	0	0
>SD_Shr-30179	0	0	0	0	7.56368e-05	0	0	0	0	0	0	0	0	0	0	0	0	0	7.4749e-05	0	0	0	0	0	0	0	0	0	0	0	0	4.37348e-05	0	0	0	0
>SD_Shr-40653	0	0	0	0	0	0	0	0	0	0	0	0	0	0	0	0	8.87304e-05	0	0	0	0	5.72866e-05	0	0	0	0	0	0	0	4.76427e-05	0	0	0	0	0	0
>SD_Shr-40835	0	0	0	0	0	0	0	0	0	0	0	0	0	0	0	0	0	6.96568e-05	0	6.75489e-05	0	0	0	0	0	0	0	0	0	0	5.63155e-05	0	0	0	0	0
>SD_Shr-40922	0	5.84075e-05	0	0	0	0	0	0	0	0	0	0	0	0	0	0	0	0	0	0.000135098	0	0	0	0	0	0	0	0	0	0	0	0	0	0	0	0
>SD_Shr-35038	0	0	0	0	0	0	0	0	0	0	0	0	0	0	0	5.6612e-05	8.87304e-05	0	0	0	0	0	0	0	0	0	0	0	0	0	0	0	0	4.80998e-05	0	0
>SD_Shr-30930	0	0	0	0	0	0	0	6.57718e-05	0	0	0	0	0	0	0	0	0	0	0	0	0	0	0	0	0	9.07514e-05	3.64178e-05	0	0	0	0	0	0	0	0	0
>SD_Shr-40968	0	5.84075e-05	0	0	0	0	0	6.57718e-05	0	0	0	0	0	0	0	0	0	0	0	0	0	0	0	0	6.8728e-05	0	0	0	0	0	0	0	0	0	0	0
>SD_Shr-40802	0	0	0	0	0	0	0	0	0	0	0	0	0.00014479	0	0	0	0	0	0	0	0	0	0	0	0	0	0	0	0	0	0	0	0	4.80998e-05	0	0
>SD_Shr-40970	0	0	0	0	0	0	0	6.57718e-05	0	0	0	0	0	0	0	0	0	6.96568e-05	0	0	0	5.72866e-05	0	0	0	0	0	0	0	0	0	0	0	0	0	0
>SD_Shr-31150	0	0	0	0	0	0	0	0	0	0	0	0	0	0	0.000192491	0	0	0	0	0	0	0	0	0	0	0	0	0	0	0	0	0	0	0	0	0
>SD_Shr-30436	0	0.000116815	0	0	7.56368e-05	0	0	0	0	0	0	0	0	0	0	0	0	0	0	0	0	0	0	0	0	0	0	0	0	0	0	0	0	0	0	0
>SD_Shr-30440	0	0.000116815	0	0	7.56368e-05	0	0	0	0	0	0	0	0	0	0	0	0	0	0	0	0	0	0	0	0	0	0	0	0	0	0	0	0	0	0	0
>SD_Shr-40836	0	0.000116815	0	0	7.56368e-05	0	0	0	0	0	0	0	0	0	0	0	0	0	0	0	0	0	0	0	0	0	0	0	0	0	0	0	0	0	0	0
>SD_Shr-40895	0	0.000116815	0	0	7.56368e-05	0	0	0	0	0	0	0	0	0	0	0	0	0	0	0	0	0	0	0	0	0	0	0	0	0	0	0	0	0	0	0
>SD_Shr-40934	0	0.000116815	0	0	7.56368e-05	0	0	0	0	0	0	0	0	0	0	0	0	0	0	0	0	0	0	0	0	0	0	0	0	0	0	0	0	0	0	0
>SD_Shr-40952	0	0.000116815	0	0	7.56368e-05	0	0	0	0	0	0	0	0	0	0	0	0	0	0	0	0	0	0	0	0	0	0	0	0	0	0	0	0	0	0	0
>SD_Shr-40996	0	0.000116815	0	0	7.56368e-05	0	0	0	0	0	0	0	0	0	0	0	0	0	0	0	0	0	0	0	0	0	0	0	0	0	0	0	0	0	0	0
>SD_Shr-32405	5.77331e-05	5.84075e-05	0	0	7.56368e-05	0	0	0	0	0	0	0	0	0	0	0	0	0	0	0	0	0	0	0	0	0	0	0	0	0	0	0	0	0	0	0
>SD_Shr-40887	5.77331e-05	5.84075e-05	0	0	7.56368e-05	0	0	0	0	0	0	0	0	0	0	0	0	0	0	0	0	0	0	0	0	0	0	0	0	0	0	0	0	0	0	0
>SD_Shr-40888	5.77331e-05	5.84075e-05	0	0	7.56368e-05	0	0	0	0	0	0	0	0	0	0	0	0	0	0	0	0	0	0	0	0	0	0	0	0	0	0	0	0	0	0	0
>SD_Shr-40892	0	0.000116815	0	0	0	0	0	0	0	0	0	0	0	0	0	0	0	0	7.4749e-05	0	0	0	0	0	0	0	0	0	0	0	0	0	0	0	0	0
>SD_Shr-40905	0	0.000116815	0	0	0	0	0	0	0	0	0	0	0	0	0	0	0	0	7.4749e-05	0	0	0	0	0	0	0	0	0	0	0	0	0	0	0	0	0
>SD_Shr-40998	0.000115466	0	0	0	7.56368e-05	0	0	0	0	0	0	0	0	0	0	0	0	0	0	0	0	0	0	0	0	0	0	0	0	0	0	0	0	0	0	0
>SD_Shr-40806	0	5.84075e-05	0	0	0	5.13424e-05	0	0	0	0	0	0	0	0	0	0	0	0	0	0	0	0	0	8.10826e-05	0	0	0	0	0	0	0	0	0	0	0	0
>SD_Shr-40867	0	0	0	0	0	0	0	0	0	0	0	0	0	0	0	0	0	0	0	0	0	0	0	0	0	0	0	0	0	0	0	0	5.48663e-05	4.80998e-05	8.72592e-05	0
>SD_Shr-40809	5.77331e-05	0	0	0	0	0	0	0	0	0	0	0	0	0	0	0	0	0	7.4749e-05	0	0	5.72866e-05	0	0	0	0	0	0	0	0	0	0	0	0	0	0
>SD_Shr-40985	5.77331e-05	0	0	0	7.56368e-05	0	0	0	0	0	0	0	0	0	0	0	0	0	0	0	0	0	0	0	0	0	0	0	0	0	5.63155e-05	0	0	0	0	0
>SD_Shr-40858	0	0	0	0	0	0	0	0	0	0	0	0	0	0	0	0	0	0	7.4749e-05	0	4.59303e-05	0	0	0	6.8728e-05	0	0	0	0	0	0	0	0	0	0	0
>SD_Shr-32740	5.77331e-05	0	0	0	0	0	0	0	0	0	0	0	0	0	0	0	0	0	7.4749e-05	0	0	0	0	0	0	0	0	0	0	0	5.63155e-05	0	0	0	0	0
>SD_Shr-40914	5.77331e-05	0	0	0	0	0	0	0	0	0	0	0	0	0	0	0	0	0	0	0	0	0	0	0	0	0	0	0	0	0	0	4.37348e-05	0	0	8.72592e-05	0
>SD_Shr-30354	0	0	0	0.000188605	0	0	0	0	0	0	0	0	0	0	0	0	0	0	0	0	0	0	0	0	0	0	0	0	0	0	0	0	0	0	0	0
>SD_Shr-32580	0	0	0	0.000188605	0	0	0	0	0	0	0	0	0	0	0	0	0	0	0	0	0	0	0	0	0	0	0	0	0	0	0	0	0	0	0	0
>SD_Shr-34140	0	0	0	0.000188605	0	0	0	0	0	0	0	0	0	0	0	0	0	0	0	0	0	0	0	0	0	0	0	0	0	0	0	0	0	0	0	0
>SD_Shr-40994	0	0	0	0	0	0	0	0	0	0	0	0	0	0	0	0	0	0	7.4749e-05	6.75489e-05	4.59303e-05	0	0	0	0	0	0	0	0	0	0	0	0	0	0	0
>SD_Shr-41418	0	0	0	0	0	0	0	0	0	0	0	0	0	9.9235e-05	0	0	8.87304e-05	0	0	0	0	0	0	0	0	0	0	0	0	0	0	0	0	0	0	0
>SD_Shr-41518	0	0	0	0	0	0	0	0	0	0	0	0	0	9.9235e-05	0	0	8.87304e-05	0	0	0	0	0	0	0	0	0	0	0	0	0	0	0	0	0	0	0
>SD_Shr-40782	0	0	0	0	0	0	0	0	0	0	0	0	0	0	0	5.6612e-05	0	0	7.4749e-05	0	0	0	0	0	0	0	0	0	0	0	5.63155e-05	0	0	0	0	0
>SD_Shr-40736	0	5.84075e-05	0	0	0	0	6.6791e-05	0	0	0	0	2.58324e-05	0	0	0	0	0	0	0	0	0	0	0	0	0	0	3.64178e-05	0	0	0	0	0	0	0	0	0
>SD_Shr-40940	0	0	0	0	0	0	0	0	0	0	0	0	0	0	0	0	0	0	0	0	0	0	0	0	0	0	0	0	0	0	5.63155e-05	4.37348e-05	0	0	8.72592e-05	0
>SD_Shr-41169	0	0	0	0	0	0	0	0	0	0	0	0	0	0	9.62456e-05	0	0	0	0	0	0	0	0	0	0	9.07514e-05	0	0	0	0	0	0	0	0	0	0
>SD_Shr-41257	0	0	0	0	0	0	0	0	0	0	0	0	0	0	9.62456e-05	0	0	0	0	0	0	0	0	0	0	9.07514e-05	0	0	0	0	0	0	0	0	0	0
>SD_Shr-40938	0	0	0	0	0	0	0	0	0	0	0	0	0	0	0	0	0	0	0	0	0	0	0	0	0	0	0	1.93449e-05	0	0	0	0	0	4.80998e-05	0	0.000119316
>SD_Shr-40832	0	0	0	0	0	0	0	0	0	7.21236e-05	0	0	0	0	0	0	0	0	0	0	0	0.000114573	0	0	0	0	0	0	0	0	0	0	0	0	0	0
>SD_Shr-41267	0	0	0	0	0	0	0	0	0	0	0	0	0	9.9235e-05	0	0	0	0	0	0	0	0	0	0	0	0	0	0	0	0	0	0	0	0	8.72592e-05	0
>SD_Shr-40871	5.77331e-05	0	0	0	0	0	0	0	0	0	0	0	0	0	0	0	0	0	0	0	0	5.72866e-05	7.08612e-05	0	0	0	0	0	0	0	0	0	0	0	0	0
>SD_Shr-40737	0	0	0	0	0	0	0	0	0	0	0	0	0	0	0	0	0	0	0	0	4.59303e-05	0	0	0	0	0	0	0	0	0	0	4.37348e-05	0	9.61996e-05	0	0
>SD_Shr-40860	0	0	0	0	0	5.13424e-05	0	6.57718e-05	0	0	0	0	0	0	0	0	0	0	0	0	0	0	0	0	6.8728e-05	0	0	0	0	0	0	0	0	0	0	0
>SD_Shr-40897	0	0	0	0	0	0	0	0	0	0	0	0	0	0	0	0	0	0	0	0	4.59303e-05	0	7.08612e-05	0	6.8728e-05	0	0	0	0	0	0	0	0	0	0	0
>SD_Shr-31338	0	5.84075e-05	0	0	7.56368e-05	5.13424e-05	0	0	0	0	0	0	0	0	0	0	0	0	0	0	0	0	0	0	0	0	0	0	0	0	0	0	0	0	0	0
>SD_Shr-40864	0.000115466	0	0	0	0	0	0	0	0	0	0	0	0	0	0	0	0	6.96568e-05	0	0	0	0	0	0	0	0	0	0	0	0	0	0	0	0	0	0
>SD_Shr-41570	0	0	0	0	0	0	0	0	0	0	0	0	0	0	9.62456e-05	0	8.87304e-05	0	0	0	0	0	0	0	0	0	0	0	0	0	0	0	0	0	0	0
>SD_Shr-41120	0	0	0	0	7.56368e-05	0	0	0	0	0	0.000109098	0	0	0	0	0	0	0	0	0	0	0	0	0	0	0	0	0	0	0	0	0	0	0	0	0
>SD_Shr-41172	0	0	0	0	7.56368e-05	0	0	0	0	0	0.000109098	0	0	0	0	0	0	0	0	0	0	0	0	0	0	0	0	0	0	0	0	0	0	0	0	0
>SD_Shr-41317	0	0	0	0	7.56368e-05	0	0	0	0	0	0.000109098	0	0	0	0	0	0	0	0	0	0	0	0	0	0	0	0	0	0	0	0	0	0	0	0	0
>SD_Shr-41331	0	0	0	0	7.56368e-05	0	0	0	0	0	0.000109098	0	0	0	0	0	0	0	0	0	0	0	0	0	0	0	0	0	0	0	0	0	0	0	0	0
>SD_Shr-41341	0	0	0	0	7.56368e-05	0	0	0	0	0	0.000109098	0	0	0	0	0	0	0	0	0	0	0	0	0	0	0	0	0	0	0	0	0	0	0	0	0
>SD_Shr-41003	0	5.84075e-05	0	0	0	0	0	0	0	0	0	0	0	0	0	0	0	6.96568e-05	0	0	0	0	0	0	0	0	0	0	0	0	5.63155e-05	0	0	0	0	0
>SD_Shr-31084	0	0.000116815	0	0	0	0	0	0	0	0	0	0	0	0	0	0	0	0	0	6.75489e-05	0	0	0	0	0	0	0	0	0	0	0	0	0	0	0	0
>SD_Shr-30044	0	0	0	0	0	0	0	0	0	0	0	0	0	0	9.62456e-05	0	0	0	0	0	0	0	0	0	6.8728e-05	0	0	1.93449e-05	0	0	0	0	0	0	0	0
>SD_Shr-40995	0	0	0	0	0	5.13424e-05	0	0	0	0	0.000109098	0	0	0	0	0	0	0	0	0	0	0	0	0	0	0	0	0	0	2.38214e-05	0	0	0	0	0	0
>SD_Shr-40861	0.000115466	0	0	0	0	0	0	0	0	0	0	0	0	0	0	0	0	0	0	0	0	0	0	0	6.8728e-05	0	0	0	0	0	0	0	0	0	0	0
>SD_Shr-40808	5.77331e-05	0	0	0	0	5.13424e-05	0	0	0	0	0	0	0	0	0	0	0	0	7.4749e-05	0	0	0	0	0	0	0	0	0	0	0	0	0	0	0	0	0
>SD_Shr-40886	0.000115466	0	0	0	0	0	0	0	0	0	0	0	0	0	0	0	0	0	0	6.75489e-05	0	0	0	0	0	0	0	0	0	0	0	0	0	0	0	0
>SD_Shr-40946	0	5.84075e-05	0	0	0	0	6.6791e-05	0	0	0	0	0	0	0	0	0	0	0	0	0	0	5.72866e-05	0	0	0	0	0	0	0	0	0	0	0	0	0	0
>SD_Shr-40923	0	0	0	0	0	0	0	0	0	0	0	0	0	0	0	0	0	0	0	6.75489e-05	4.59303e-05	0	0	0	6.8728e-05	0	0	0	0	0	0	0	0	0	0	0
>SD_Shr-41098	0	0	0	0	0	0	0	0	0	0	0	0	0	0	0	0	0	0	0	0	0	0	0	0	0	0.000181503	0	0	0	0	0	0	0	0	0	0
>SD_Shr-30958	5.77331e-05	0	0	0	0	0	0	6.57718e-05	0	0	0	0	0	0	0	0	0	0	0	0	0	5.72866e-05	0	0	0	0	0	0	0	0	0	0	0	0	0	0
>SD_Shr-40778	5.77331e-05	0	0	0	0	0	0	0	0	0	0	0	0	9.9235e-05	0	0	0	0	0	0	0	0	0	0	0	0	0	0	0	2.38214e-05	0	0	0	0	0	0
>SD_Shr-40983	0	0	0	0	0	0	0	6.57718e-05	0	0	0	0	0	0	0	0	0	0	0	0	4.59303e-05	0	0	0	6.8728e-05	0	0	0	0	0	0	0	0	0	0	0
>SD_Shr-40884	5.77331e-05	0	0	0	0	0	0	0	0	0	0	0	0	0	0	0	0	0	0	6.75489e-05	0	0	0	0	0	0	0	0	0	0	0	0	5.48663e-05	0	0	0
>SD_Shr-40825	0	0	0	0	0	0	0	0	0	0	0	0	0	0	0	0	8.87304e-05	0	0	6.75489e-05	0	0	0	0	0	0	0	0	0	2.38214e-05	0	0	0	0	0	0
>SD_Shr-30674	0	5.84075e-05	0	0	7.56368e-05	0	0	0	0	0	0	0	0	0	0	0	0	0	0	0	4.59303e-05	0	0	0	0	0	0	0	0	0	0	0	0	0	0	0
>SD_Shr-40777	0	0	0	0	0	0	6.6791e-05	0	0	0	0	2.58324e-05	0	0	0	0	0	0	0	0	0	0	0	0	0	0	0	0	0	0	0	0	0	0	8.72592e-05	0
>SD_Shr-41125	0	0	0	0	0	0	0	0	0	0	0.000109098	0	0	0	0	0	0	6.96568e-05	0	0	0	0	0	0	0	0	0	0	0	0	0	0	0	0	0	0
>SD_Shr-41319	0	0	0	0	0	0	0	0	0	0	0.000109098	0	0	0	0	0	0	6.96568e-05	0	0	0	0	0	0	0	0	0	0	0	0	0	0	0	0	0	0
>SD_Shr-40921	0	0	0	0	0	0	0	0	0	0	0.000109098	2.58324e-05	0	0	0	0	0	0	0	0	0	0	0	0	0	0	0	0	0	0	0	4.37348e-05	0	0	0	0
>SD_Shr-40991	0	0	0	0	0	0	0	0	0	0	0.000109098	2.58324e-05	0	0	0	0	0	0	0	0	0	0	0	0	0	0	0	0	0	0	0	4.37348e-05	0	0	0	0
>SD_Shr-40855	0	5.84075e-05	0	0	0	5.13424e-05	0	0	0	0	0	0	0	0	0	0	0	0	0	0	0	0	0	0	6.8728e-05	0	0	0	0	0	0	0	0	0	0	0
>SD_Shr-40869	0	0	0	0	7.56368e-05	0.000102685	0	0	0	0	0	0	0	0	0	0	0	0	0	0	0	0	0	0	0	0	0	0	0	0	0	0	0	0	0	0
>SD_Shr-40918	0	0	0	0	0	0	0	0	0	7.21236e-05	0	0	0	0	0	0	0	6.96568e-05	0	0	0	0	0	0	0	0	3.64178e-05	0	0	0	0	0	0	0	0	0
>SD_Shr-41099	0	0	0	0	0	0	0	0	0	0	0	0	0	0	0	0	0	0	0	0	0	0	0	0	0	9.07514e-05	0	0	0	0	0	0	0	0	8.72592e-05	0
>SD_Shr-30505	0	0	0	0	7.56368e-05	0	0	0	0	0	0	0	0	0	0	0	0	0	0	0	4.59303e-05	0	0	0	0	0	0	0	0	0	5.63155e-05	0	0	0	0	0
>SD_Shr-40672	0	0	0	0	0	0	0	0	0	0	0	2.58324e-05	0	0	0	0	0	0	0	0	0	0	0	0	6.8728e-05	0	0	0	3.94491e-05	0	0	4.37348e-05	0	0	0	0
>SD_Shr-41232	0	5.84075e-05	0	0	0	0	0	0	0	0	0	0	0	0	0	0	0	0	0	0	0	0	0	0	0	0	0	0	0	0	0	0	0	0	0	0.000119316
>SD_Shr-41064	0	0	0	0	0	0	0	0	0	0	0	0	0	0	0	0	0.000177461	0	0	0	0	0	0	0	0	0	0	0	0	0	0	0	0	0	0	0
>SD_Shr-41410	0	0	0	0	0	0	0	0	0	0	0	0	0	0	0	0	0.000177461	0	0	0	0	0	0	0	0	0	0	0	0	0	0	0	0	0	0	0
>SD_Shr-41486	0	0	0	0	0	0	0	0	0	0	0	0	0	0	0	0	0.000177461	0	0	0	0	0	0	0	0	0	0	0	0	0	0	0	0	0	0	0
>SD_Shr-41583	0	0	0	0	0	0	0	0	0	0	0	0	0	0	0	0	0.000177461	0	0	0	0	0	0	0	0	0	0	0	0	0	0	0	0	0	0	0
>SD_Shr-41108	0	0	0	0	0	0	0	0	0	0	0	0	0	0	9.62456e-05	0	0	0	0	0	0	0	0	8.10826e-05	0	0	0	0	0	0	0	0	0	0	0	0
>SD_Shr-41467	0	0	0	0	0	0	0	0	0	0	0	0	0	0	9.62456e-05	0	0	0	0	0	0	0	0	8.10826e-05	0	0	0	0	0	0	0	0	0	0	0	0
>SD_Shr-40862	0	0	0	0	0	0	0	0	0	0	0	0	0	0	0	0	0	0	7.4749e-05	0	4.59303e-05	0	0	0	0	0	0	0	0	0	5.63155e-05	0	0	0	0	0
>SD_Shr-31129	0	0	0	0	0	0	0	0	0	0	0.000109098	0	0	0	0	0	0	0	0	6.75489e-05	0	0	0	0	0	0	0	0	0	0	0	0	0	0	0	0
>SD_Shr-41037	0	0	0	0	0	0	0	0	0	0	0.000109098	0	0	0	0	0	0	0	0	6.75489e-05	0	0	0	0	0	0	0	0	0	0	0	0	0	0	0	0
>SD_Shr-41328	0	0	0	0	0	0	0	0	0	0	0.000109098	0	0	0	0	0	0	0	0	6.75489e-05	0	0	0	0	0	0	0	0	0	0	0	0	0	0	0	0
>SD_Shr-40667	0	0	0	0	0	0	0	0	0	0	0	0	0	0	0	0	0	0	0	0	0	0	0	8.10826e-05	0	0	0	3.86899e-05	0	0	5.63155e-05	0	0	0	0	0
>SD_Shr-30349	0	5.84075e-05	0	0	0	0	0	0	0	0	0	0	0	0	0	0	0	0	0	0	0	0	0	8.10826e-05	0	0	3.64178e-05	0	0	0	0	0	0	0	0	0
>SD_Shr-41188	0	0	0	0	0	0	6.6791e-05	0	0	0	0.000109098	0	0	0	0	0	0	0	0	0	0	0	0	0	0	0	0	0	0	0	0	0	0	0	0	0
>SD_Shr-40900	0	0	0	0	0	0	0	0	0	0	0	0	0	0	0	0	0	0	0	0	0	0	7.08612e-05	8.10826e-05	0	0	0	0	0	2.38214e-05	0	0	0	0	0	0
>SD_Shr-40784	0	5.84075e-05	0	0	0	5.13424e-05	0	6.57718e-05	0	0	0	0	0	0	0	0	0	0	0	0	0	0	0	0	0	0	0	0	0	0	0	0	0	0	0	0
>SD_Shr-40939	0	0	0	0	0	0	0	0	0	0	0	0	0	0	0	0	0	0	0	0	0	0	7.08612e-05	0	0	0	0	0	0	0	5.63155e-05	0	0	4.80998e-05	0	0
>SD_Shr-40872	5.77331e-05	0	0	0	0	0	0	0	0	0	0	0	0	0	0	0	0	0	0	0	0	0	0	8.10826e-05	0	0	3.64178e-05	0	0	0	0	0	0	0	0	0
>SD_Shr-40947	0	0.000175223	0	0	0	0	0	0	0	0	0	0	0	0	0	0	0	0	0	0	0	0	0	0	0	0	0	0	0	0	0	0	0	0	0	0
>SD_Shr-40753	0	0	0	0	0	0	0	0	0	0	0	0	7.23951e-05	0	0	0	0	0	0	0	0	0	0	0	0	0	0	1.93449e-05	3.94491e-05	0	0	4.37348e-05	0	0	0	0
>SD_Shr-41142	0	0	0	0	0	0	0	6.57718e-05	0	0	0.000109098	0	0	0	0	0	0	0	0	0	0	0	0	0	0	0	0	0	0	0	0	0	0	0	0	0
>SD_Shr-30254	5.77331e-05	0.000116815	0	0	0	0	0	0	0	0	0	0	0	0	0	0	0	0	0	0	0	0	0	0	0	0	0	0	0	0	0	0	0	0	0	0
>SD_Shr-40885	5.77331e-05	0.000116815	0	0	0	0	0	0	0	0	0	0	0	0	0	0	0	0	0	0	0	0	0	0	0	0	0	0	0	0	0	0	0	0	0	0
>SD_Shr-40925	5.77331e-05	0.000116815	0	0	0	0	0	0	0	0	0	0	0	0	0	0	0	0	0	0	0	0	0	0	0	0	0	0	0	0	0	0	0	0	0	0
>SD_Shr-40989	5.77331e-05	0.000116815	0	0	0	0	0	0	0	0	0	0	0	0	0	0	0	0	0	0	0	0	0	0	0	0	0	0	0	0	0	0	0	0	0	0
>SD_Shr-30368	0	0	0	0	0	0	0	0	0	0	0	0	0	0	0	0	0	0	0	0	0	0	0	0	0	0	0	0	0	0	0	0	5.48663e-05	0	0	0.000119316
>SD_Shr-41250	0	0	0	0	0	0	0	0	0	0	0	0	0	0	0	0	0	0	0	0	0	0	0	0	0	0	0	0	0	0	0	0	5.48663e-05	0	0	0.000119316
>SD_Shr-40801	0.000115466	5.84075e-05	0	0	0	0	0	0	0	0	0	0	0	0	0	0	0	0	0	0	0	0	0	0	0	0	0	0	0	0	0	0	0	0	0	0
>SD_Shr-40842	0.000115466	5.84075e-05	0	0	0	0	0	0	0	0	0	0	0	0	0	0	0	0	0	0	0	0	0	0	0	0	0	0	0	0	0	0	0	0	0	0
>SD_Shr-40863	0.000115466	5.84075e-05	0	0	0	0	0	0	0	0	0	0	0	0	0	0	0	0	0	0	0	0	0	0	0	0	0	0	0	0	0	0	0	0	0	0
>SD_Shr-40881	0.000115466	5.84075e-05	0	0	0	0	0	0	0	0	0	0	0	0	0	0	0	0	0	0	0	0	0	0	0	0	0	0	0	0	0	0	0	0	0	0
>SD_Shr-40908	0.000115466	5.84075e-05	0	0	0	0	0	0	0	0	0	0	0	0	0	0	0	0	0	0	0	0	0	0	0	0	0	0	0	0	0	0	0	0	0	0
>SD_Shr-40924	0.000115466	5.84075e-05	0	0	0	0	0	0	0	0	0	0	0	0	0	0	0	0	0	0	0	0	0	0	0	0	0	0	0	0	0	0	0	0	0	0
>SD_Shr-40973	0.000115466	5.84075e-05	0	0	0	0	0	0	0	0	0	0	0	0	0	0	0	0	0	0	0	0	0	0	0	0	0	0	0	0	0	0	0	0	0	0
>SD_Shr-30365	0	0	0	0	0	5.13424e-05	0	6.57718e-05	0	0	0	0	0	0	0	5.6612e-05	0	0	0	0	0	0	0	0	0	0	0	0	0	0	0	0	0	0	0	0
>SD_Shr-40852	0.000173199	0	0	0	0	0	0	0	0	0	0	0	0	0	0	0	0	0	0	0	0	0	0	0	0	0	0	0	0	0	0	0	0	0	0	0
>SD_Shr-40866	0.000173199	0	0	0	0	0	0	0	0	0	0	0	0	0	0	0	0	0	0	0	0	0	0	0	0	0	0	0	0	0	0	0	0	0	0	0
>SD_Shr-40891	0.000173199	0	0	0	0	0	0	0	0	0	0	0	0	0	0	0	0	0	0	0	0	0	0	0	0	0	0	0	0	0	0	0	0	0	0	0
>SD_Shr-40987	0.000173199	0	0	0	0	0	0	0	0	0	0	0	0	0	0	0	0	0	0	0	0	0	0	0	0	0	0	0	0	0	0	0	0	0	0	0
>SD_Shr-40883	0	0.000116815	0	0	0	0	0	0	0	0	0	0	0	0	0	0	0	0	0	0	0	0	0	0	0	0	0	0	0	0	5.63155e-05	0	0	0	0	0
>SD_Shr-40848	0	0	0	0	0	0	0	0	0	0	0	0	0	0	0	0	0	0	0	6.75489e-05	0	5.72866e-05	0	0	0	0	0	0	0	0	0	0	0	4.80998e-05	0	0
>SD_Shr-40843	0	0	0	0	0	0	0	0	0	0	0	0	0	0	0	0	0	6.96568e-05	0	0	4.59303e-05	5.72866e-05	0	0	0	0	0	0	0	0	0	0	0	0	0	0
>SD_Shr-40690	0	0	0	0	0	0	0	0	0	0	0	0	0	0	0	0	0	0	0	0	0	0	0	8.10826e-05	0	0	0	0	0	4.76427e-05	0	4.37348e-05	0	0	0	0
>SD_Shr-40799	0	0	0	0	7.56368e-05	0	0	0	0	0	0	0	7.23951e-05	0	0	0	0	0	0	0	0	0	0	0	0	0	0	0	0	2.38214e-05	0	0	0	0	0	0
>SD_Shr-41051	0	0	0	0	0	0	0	0	0	0	0	0	0	0	0	0	0	0	0	0	0	0	0	8.10826e-05	0	9.07514e-05	0	0	0	0	0	0	0	0	0	0
>SD_Shr-41094	0	0	0	0	0	0	0	0	0	0	0	0	0	0	0	0	0	0	0	0	0	0	0	8.10826e-05	0	9.07514e-05	0	0	0	0	0	0	0	0	0	0
>SD_Shr-40854	0	0	0	0	0	0	0	0	0	0	0	0	0	0	0	0	0	0	0	0	0	0	0	0	6.8728e-05	0	0	0	0	0	0	0	5.48663e-05	4.80998e-05	0	0
>SD_Shr-40810	0	0	0	0	0	0	6.6791e-05	0	0	0	0	0	0	0	0	0	0	0	0	0	0	0	0	0	0	0	0	0	0	0	5.63155e-05	0	0	4.80998e-05	0	0
>SD_Shr-40936	0	0	0	0	0	0	6.6791e-05	0	0	0	0	0	0	0	0	0	0	0	0	0	0	0	0	0	0	0	0	0	0	0	5.63155e-05	0	0	4.80998e-05	0	0
>SD_Shr-41437	0	0	0	0	0	0	0	0	0	0	0	0	0	0	9.62456e-05	0	0	0	7.4749e-05	0	0	0	0	0	0	0	0	0	0	0	0	0	0	0	0	0
>SD_Shr-40890	0	0	0	0	0	0	0	0	0	0	0	0	0	0	0	0	0	0	0	0	0	0	0	0	0	0	0	0	3.94491e-05	0	0	4.37348e-05	0	0	8.72592e-05	0
>SD_Shr-40816	5.77331e-05	0	0	0	0	0	0	0	0	0	0	0	0	0	0	0	0	0	0	0	0	0	0	0	0	0	0	0	0	0	0.000112631	0	0	0	0	0
>SD_Shr-40771	0.000115466	0	0	0	0	0	0	0	0	0	0	0	0	0	0	0	0	0	0	0	0	0	0	0	0	0	0	0	0	0	0	0	5.48663e-05	0	0	0
>SD_Shr-40844	0	0	0	0	0	0.000102685	0	0	0	0	0	0	0	0	0	0	0	0	0	6.75489e-05	0	0	0	0	0	0	0	0	0	0	0	0	0	0	0	0
>SD_Shr-40649	0	0	0	0	0	0	0	0	0	0	0	0	0	0	0	0	0	0	0	6.75489e-05	0	0	0	0	0	0	0	1.93449e-05	3.94491e-05	0	0	4.37348e-05	0	0	0	0
>SD_Shr-32058	0	5.84075e-05	0	0	0	0	0	0	0	0	0	0	0	0	0	0	0	0	7.4749e-05	0	0	0	0	0	0	0	3.64178e-05	0	0	0	0	0	0	0	0	0
>SD_Shr-40948	0	0	0	0	0	0	0	0	0	0	0	0	0	0	0	0	0	0	0	0	0	0	0	0	0	0	0	0	0	0	0.000168946	0	0	0	0	0
>SD_Shr-40984	0	0	0	0	0	0	0	0	0	0	0	0	0	0	0	0	0	0	0	0	0	0	0	0	0	0	0	0	0	0	0.000168946	0	0	0	0	0
>SD_Shr-40944	5.77331e-05	0	0	0	0	0	0	0	0	0	0	0	0	0	0	0	0	0	7.4749e-05	0	0	0	0	0	0	0	3.64178e-05	0	0	0	0	0	0	0	0	0
>SD_Shr-31041	0	0	0	0	0	0	0	0	0	0	0	0	0	9.9235e-05	0	0	0	6.96568e-05	0	0	0	0	0	0	0	0	0	0	0	0	0	0	0	0	0	0
>SD_Shr-40785	5.77331e-05	0	0	0	0	0	0	0	0	0	0	0	0	0	0	0	0	0	0	0	0	0	0	0	0	0	0	0	0	2.38214e-05	0	0	0	0	8.72592e-05	0
>SD_Shr-40893	0	0	0	0	0	0.000102685	0	6.57718e-05	0	0	0	0	0	0	0	0	0	0	0	0	0	0	0	0	0	0	0	0	0	0	0	0	0	0	0	0
>SD_Shr-40929	0	0	0	0	0	0.000102685	0	6.57718e-05	0	0	0	0	0	0	0	0	0	0	0	0	0	0	0	0	0	0	0	0	0	0	0	0	0	0	0	0
>SD_Shr-40978	0	0	0	0	0	0	0	0	0	0	0	0	0	0	0	0	0	0	7.4749e-05	0	0	5.72866e-05	0	0	0	0	3.64178e-05	0	0	0	0	0	0	0	0	0
>SD_Shr-41584	0	0	0	0	0	0	0	0	0	7.21236e-05	0	0	0	0	9.62456e-05	0	0	0	0	0	0	0	0	0	0	0	0	0	0	0	0	0	0	0	0	0
>SD_Shr-40811	0	0	0	0	0	0	0	0	0	7.21236e-05	0	0	0	0	0	0	0	0	0	0	0	0	0	0	0	0	0	0	0	0	0	0	0	9.61996e-05	0	0
>SD_Shr-40913	0	0.000116815	0	0	0	5.13424e-05	0	0	0	0	0	0	0	0	0	0	0	0	0	0	0	0	0	0	0	0	0	0	0	0	0	0	0	0	0	0
>SD_Shr-40831	0	0	0	0	0	0	0	0	0	7.21236e-05	0	2.58324e-05	0	0	0	0	0	6.96568e-05	0	0	0	0	0	0	0	0	0	0	0	0	0	0	0	0	0	0
>SD_Shr-30003	0	5.84075e-05	0	0	0	0	0	0	0	0	0.000109098	0	0	0	0	0	0	0	0	0	0	0	0	0	0	0	0	0	0	0	0	0	0	0	0	0
>SD_Shr-41314	0	5.84075e-05	0	0	0	0	0	0	0	0	0.000109098	0	0	0	0	0	0	0	0	0	0	0	0	0	0	0	0	0	0	0	0	0	0	0	0	0
>SD_Shr-41363	0	5.84075e-05	0	0	0	0	0	0	0	0	0.000109098	0	0	0	0	0	0	0	0	0	0	0	0	0	0	0	0	0	0	0	0	0	0	0	0	0
>SD_Shr-41379	0	5.84075e-05	0	0	0	0	0	0	0	0	0.000109098	0	0	0	0	0	0	0	0	0	0	0	0	0	0	0	0	0	0	0	0	0	0	0	0	0
>SD_Shr-41526	0	5.84075e-05	0	0	0	0	0	0	0	0	0.000109098	0	0	0	0	0	0	0	0	0	0	0	0	0	0	0	0	0	0	0	0	0	0	0	0	0
>SD_Shr-40798	5.77331e-05	5.84075e-05	0	0	0	5.13424e-05	0	0	0	0	0	0	0	0	0	0	0	0	0	0	0	0	0	0	0	0	0	0	0	0	0	0	0	0	0	0
>SD_Shr-40899	0	0	0	0	0	0	6.6791e-05	0	0	0	0	2.58324e-05	0	0	0	0	0	0	7.4749e-05	0	0	0	0	0	0	0	0	0	0	0	0	0	0	0	0	0
>SD_Shr-40742	0	0	0	0	0	0	0	0	0	0	0	5.16648e-05	0	0	0	0	0	6.96568e-05	0	0	4.59303e-05	0	0	0	0	0	0	0	0	0	0	0	0	0	0	0
>SD_Shr-41440	0	0	0	0	0	0	0	0	0	0	0	0	0	0	9.62456e-05	0	0	0	0	0	0	0	7.08612e-05	0	0	0	0	0	0	0	0	0	0	0	0	0
>SD_Shr-31536	0	5.84075e-05	0	0	0	5.13424e-05	0	0	0	0	0	0	0	0	0	0	0	0	0	0	0	5.72866e-05	0	0	0	0	0	0	0	0	0	0	0	0	0	0
>SD_Shr-40933	0	5.84075e-05	0	0	0	5.13424e-05	0	0	0	0	0	0	0	0	0	0	0	0	0	0	0	5.72866e-05	0	0	0	0	0	0	0	0	0	0	0	0	0	0
>SD_Shr-33595	5.77331e-05	0	0	0	0	0	0	0	0	0	0.000109098	0	0	0	0	0	0	0	0	0	0	0	0	0	0	0	0	0	0	0	0	0	0	0	0	0
>SD_Shr-41492	5.77331e-05	0	0	0	0	0	0	0	0	0	0.000109098	0	0	0	0	0	0	0	0	0	0	0	0	0	0	0	0	0	0	0	0	0	0	0	0	0
>SD_Shr-40851	0.000115466	0	0	0	0	5.13424e-05	0	0	0	0	0	0	0	0	0	0	0	0	0	0	0	0	0	0	0	0	0	0	0	0	0	0	0	0	0	0
>SD_Shr-40828	0	0	0	0	0	0	0	0	0	0	0	0	0	0	0	0	0	0	7.4749e-05	0	9.18607e-05	0	0	0	0	0	0	0	0	0	0	0	0	0	0	0
>SD_Shr-30097	0	0	0	0	7.56368e-05	0	0	0	0	0	0	0	0	0	0	0	0	0	0	0	0	0	0	0	0	9.07514e-05	0	0	0	0	0	0	0	0	0	0
>SD_Shr-30227	0	0	0	0	7.56368e-05	0	0	0	0	0	0	0	0	0	0	0	0	0	0	0	0	0	0	0	0	9.07514e-05	0	0	0	0	0	0	0	0	0	0
>SD_Shr-30580	0	0	0	0	7.56368e-05	0	0	0	0	0	0	0	0	0	0	0	0	0	0	0	0	0	0	0	0	9.07514e-05	0	0	0	0	0	0	0	0	0	0
>SD_Shr-41118	0	0	0	0	7.56368e-05	0	0	0	0	0	0	0	0	0	0	0	0	0	0	0	0	0	0	0	0	9.07514e-05	0	0	0	0	0	0	0	0	0	0
>SD_Shr-41128	0	0	0	0	7.56368e-05	0	0	0	0	0	0	0	0	0	0	0	0	0	0	0	0	0	0	0	0	9.07514e-05	0	0	0	0	0	0	0	0	0	0
>SD_Shr-41561	0	0	0	0	7.56368e-05	0	0	0	0	0	0	0	0	0	0	0	0	0	0	0	0	0	0	0	0	9.07514e-05	0	0	0	0	0	0	0	0	0	0
>SD_Shr-41464	0	0	0	0	0	0	0	0	0	0	0.000109098	0	0	0	0	0	0	0	0	0	0	5.72866e-05	0	0	0	0	0	0	0	0	0	0	0	0	0	0
>SD_Shr-00052	0	0	0	0	0	0	0	0	0	0	0.000109098	0	0	0	0	5.6612e-05	0	0	0	0	0	0	0	0	0	0	0	0	0	0	0	0	0	0	0	0
>SD_Shr-30391	0	0	0	0	0	0	0	0	0	0	0.000109098	0	0	0	0	5.6612e-05	0	0	0	0	0	0	0	0	0	0	0	0	0	0	0	0	0	0	0	0
>SD_Shr-41224	0	0	0	0	0	0	0	0	0	0	0.000109098	0	0	0	0	5.6612e-05	0	0	0	0	0	0	0	0	0	0	0	0	0	0	0	0	0	0	0	0
>SD_Shr-40805	0	0	0	0	7.56368e-05	0	0	6.57718e-05	0	0	0	0	0	0	0	0	0	0	0	0	0	0	0	0	0	0	0	0	0	2.38214e-05	0	0	0	0	0	0
>SD_Shr-41110	0	0	0	0	7.56368e-05	0	0	0	0	0	0	0	0	0	0	0	8.87304e-05	0	0	0	0	0	0	0	0	0	0	0	0	0	0	0	0	0	0	0
>SD_Shr-41443	0	0	0	0	7.56368e-05	0	0	0	0	0	0	0	0	0	0	0	8.87304e-05	0	0	0	0	0	0	0	0	0	0	0	0	0	0	0	0	0	0	0
>SD_Shr-41513	0	0	0	0	7.56368e-05	0	0	0	0	0	0	0	0	0	0	0	8.87304e-05	0	0	0	0	0	0	0	0	0	0	0	0	0	0	0	0	0	0	0
>SD_Shr-41528	0	0	0	0	7.56368e-05	0	0	0	0	0	0	0	0	0	0	0	8.87304e-05	0	0	0	0	0	0	0	0	0	0	0	0	0	0	0	0	0	0	0
>SD_Shr-40768	0	0	0	0	0	0	0	0	0	0	0	2.58324e-05	0	0	0	0	0	6.96568e-05	0	0	0	0	0	0	6.8728e-05	0	0	0	0	0	0	0	0	0	0	0
>SD_Shr-41587	0	0	0	0	0	0	0	0	0	0	0	0	7.23951e-05	0	0	0	0	0	0	0	0	0	0	0	0	9.07514e-05	0	0	0	0	0	0	0	0	0	0
>SD_Shr-40824	0	0	0	0	0	5.13424e-05	0	6.57718e-05	0	0	0	0	0	0	0	0	0	0	0	0	4.59303e-05	0	0	0	0	0	0	0	0	0	0	0	0	0	0	0
>SD_Shr-30013	0	0	0	0	7.56368e-05	0	0	0	0	0	0	0	0	0	0	0	0	0	0	0	0	0	0	0	0	0	0	0	0	0	0	0	0	0	8.72592e-05	0
>SD_Shr-41054	0	0	0	0	0	0	0	0	0	7.21236e-05	0	0	0	0	0	0	0	0	0	0	0	0	0	0	0	9.07514e-05	0	0	0	0	0	0	0	0	0	0
>SD_Shr-40951	0	0.000116815	0	0	0	0	0	0	0	0	0	0	0	0	0	0	0	0	0	0	4.59303e-05	0	0	0	0	0	0	0	0	0	0	0	0	0	0	0
>SD_Shr-40962	0	0	0	0	0	0	0	0	0	0	0	0	0	0	0	0	0	0	0	0	9.18607e-05	0	7.08612e-05	0	0	0	0	0	0	0	0	0	0	0	0	0
>SD_Shr-41245	0	0	0	0	0	0	0	6.57718e-05	0	0	0	0	0	0	9.62456e-05	0	0	0	0	0	0	0	0	0	0	0	0	0	0	0	0	0	0	0	0	0
>SD_Shr-41415	0	0	0	0	0	0	0	6.57718e-05	0	0	0	0	0	0	9.62456e-05	0	0	0	0	0	0	0	0	0	0	0	0	0	0	0	0	0	0	0	0	0
>SD_Shr-30403	0	0	0	0	0	0	0	0	0	0	0	0	0	0	0	0	0	0	0	0	0	0	0	0	0	0	0	5.80348e-05	0	4.76427e-05	5.63155e-05	0	0	0	0	0
>SD_Shr-41184	0	0	0	0	0	0	0	0	0	0	0	0	0	0	0	0	0	0	0	0	0	0	7.08612e-05	0	0	9.07514e-05	0	0	0	0	0	0	0	0	0	0
>SD_Shr-41231	0	0	0	0	0	0	0	0	0	0	0	0	0	0	0	0	0	0	0	0	0	0	7.08612e-05	0	0	9.07514e-05	0	0	0	0	0	0	0	0	0	0
>SD_Shr-40882	0.000115466	0	0	0	0	0	0	0	0	0	0	0	0	0	0	0	0	0	0	0	4.59303e-05	0	0	0	0	0	0	0	0	0	0	0	0	0	0	0
>SD_Shr-40901	0.000115466	0	0	0	0	0	0	0	0	0	0	0	0	0	0	0	0	0	0	0	4.59303e-05	0	0	0	0	0	0	0	0	0	0	0	0	0	0	0
>SD_Shr-35356	0	5.84075e-05	0	0	0	0.000102685	0	0	0	0	0	0	0	0	0	0	0	0	0	0	0	0	0	0	0	0	0	0	0	0	0	0	0	0	0	0
>SD_Shr-40974	5.77331e-05	0	0	0	0	0	0	0	0	0	0	0	0	0	0	0	0	0	0	0	4.59303e-05	5.72866e-05	0	0	0	0	0	0	0	0	0	0	0	0	0	0
>SD_Shr-31091	0	0	0	0	0	0	0	0	0	7.21236e-05	0	0	0	0	0	0	8.87304e-05	0	0	0	0	0	0	0	0	0	0	0	0	0	0	0	0	0	0	0
>SD_Shr-41031	0	0	0	0	0	0	0	0	0	7.21236e-05	0	0	0	0	0	0	8.87304e-05	0	0	0	0	0	0	0	0	0	0	0	0	0	0	0	0	0	0	0
>SD_Shr-41333	0	0	0	0	0	5.13424e-05	0	0	0	0	0.000109098	0	0	0	0	0	0	0	0	0	0	0	0	0	0	0	0	0	0	0	0	0	0	0	0	0
>SD_Shr-41355	0	0	0	0	0	5.13424e-05	0	0	0	0	0.000109098	0	0	0	0	0	0	0	0	0	0	0	0	0	0	0	0	0	0	0	0	0	0	0	0	0
>SD_Shr-30919	0	0	0	0	0	0	0	0	0	0	0	0	0	0	0	0	0	0	0	0	0	0	0	0	0	0	0	0	0	4.76427e-05	0.000112631	0	0	0	0	0
>SD_Shr-40959	0	0	0	0	0	0	0	6.57718e-05	0	0	0	0	0	0	0	0	0	0	0	0	0	0	0	0	0	0	0	0	3.94491e-05	0	0	0	5.48663e-05	0	0	0
>SD_Shr-40916	0	0	0	0	0	0	0	0	0	0	0	0	0	0	0	0	0	0	0	0	0	0	0	0	6.8728e-05	0	3.64178e-05	0	0	0	0	0	5.48663e-05	0	0	0
>SD_Shr-30604	0	5.84075e-05	0	0	7.56368e-05	0	0	0	0	0	0	2.58324e-05	0	0	0	0	0	0	0	0	0	0	0	0	0	0	0	0	0	0	0	0	0	0	0	0
>SD_Shr-40941	0	5.84075e-05	0	0	7.56368e-05	0	0	0	0	0	0	2.58324e-05	0	0	0	0	0	0	0	0	0	0	0	0	0	0	0	0	0	0	0	0	0	0	0	0
>SD_Shr-40957	0	5.84075e-05	0	0	7.56368e-05	0	0	0	0	0	0	2.58324e-05	0	0	0	0	0	0	0	0	0	0	0	0	0	0	0	0	0	0	0	0	0	0	0	0
>SD_Shr-40837	5.77331e-05	5.84075e-05	0	0	0	0	0	0	0	0	0	0	0	0	0	0	0	0	0	0	0	0	0	0	0	0	0	0	0	0	0	4.37348e-05	0	0	0	0
>SD_Shr-41164	0	0	0	0	0	0	0	0	0	0	0	0	0	0	0	0	0	0	0	0	0	0	0	0	6.8728e-05	9.07514e-05	0	0	0	0	0	0	0	0	0	0
>SD_Shr-41595	0	0	0	0	0	0	0	0	0	0	0	0	0	0	0	0	0	0	0	0	0	0	0	0	6.8728e-05	9.07514e-05	0	0	0	0	0	0	0	0	0	0
>SD_Shr-40943	0	0	0	0	0	0	0	0	0	0	0	0	0	0	0	0	0	0	0	6.75489e-05	9.18607e-05	0	0	0	0	0	0	0	0	0	0	0	0	0	0	0
>SD_Shr-30889	0	0	0	0	0	0	0	0	0	0	0	0	0	0	0	0	0	0	0	0	0	0	0	8.10826e-05	0	0	0	7.73798e-05	0	0	0	0	0	0	0	0
>SD_Shr-32536	0	0	0	0	0	0	0	0	0	0	0	0	0	0	0	0	8.87304e-05	6.96568e-05	0	0	0	0	0	0	0	0	0	0	0	0	0	0	0	0	0	0
>SD_Shr-41246	0	0	0	0	0	0	0	0	0	0	0	0	0	0	0	0	0	0	0	6.75489e-05	0	0	0	0	0	9.07514e-05	0	0	0	0	0	0	0	0	0	0
>SD_Shr-40804	0	0	0	0	0	0	0	0	0	0	0	0	0	0	0	0	0	6.96568e-05	0	0	0	0	0	0	6.8728e-05	0	0	1.93449e-05	0	0	0	0	0	0	0	0
>SD_Shr-40999	0	0	0	0	0	5.13424e-05	6.6791e-05	0	0	0	0	0	0	0	0	0	0	0	0	0	0	0	0	0	0	0	0	0	3.94491e-05	0	0	0	0	0	0	0
>SD_Shr-41348	0	0	0	0	0	0	0	0	0	0	0.000109098	0	0	0	0	0	0	0	0	0	0	0	0	0	0	0	0	0	0	0	0	0	0	4.80998e-05	0	0
>SD_Shr-41208	0	0	0	0	0	0	0	0	0	0	0	0	0	0	0	0	0	6.96568e-05	0	0	0	0	0	0	0	0	0	0	0	0	0	0	0	0	8.72592e-05	0
>SD_Shr-41132	0	0	0	0	7.56368e-05	0	0	0	0	0	0	0	0	0	0	0	0	0	0	0	0	0	0	8.10826e-05	0	0	0	0	0	0	0	0	0	0	0	0
>SD_Shr-41156	0	0	0	0	7.56368e-05	0	0	0	0	0	0	0	0	0	0	0	0	0	0	0	0	0	0	8.10826e-05	0	0	0	0	0	0	0	0	0	0	0	0
>SD_Shr-40945	0	0	0	0	0	0	0	0	0	0	0	0	0	0	0	0	0	6.96568e-05	0	6.75489e-05	0	0	0	0	0	0	0	1.93449e-05	0	0	0	0	0	0	0	0
>SD_Shr-41309	0	0	0	0	0	0	0	6.57718e-05	0	0	0	0	0	0	0	0	0	0	0	0	0	0	0	0	0	9.07514e-05	0	0	0	0	0	0	0	0	0	0
>SD_Shr-41426	0	0	0	0	0	0	0	6.57718e-05	0	0	0	0	0	0	0	0	0	0	0	0	0	0	0	0	0	9.07514e-05	0	0	0	0	0	0	0	0	0	0
>SD_Shr-40780	0	0	0	0	0	0	0	0	0	0	0	0	0	0	0	0	0	0	0	0	0	0	0	0	0	0	0	0	0	0	0.000112631	4.37348e-05	0	0	0	0
>SD_Shr-40818	0	0	0	0	0	0	0	0	0	0	0	0	0	0	0	0	0	0	0	0	0	0	0	0	0	0	0	0	0	0	0.000112631	4.37348e-05	0	0	0	0
>SD_Shr-40986	0	5.84075e-05	0	0	0	0	0	0	0	7.21236e-05	0	2.58324e-05	0	0	0	0	0	0	0	0	0	0	0	0	0	0	0	0	0	0	0	0	0	0	0	0
>SD_Shr-40839	0	0	0	0	0	0	0	0	0	0	0	0	0	0	0	0	0	0	7.4749e-05	0	0	5.72866e-05	0	0	0	0	0	0	0	2.38214e-05	0	0	0	0	0	0
>SD_Shr-41014	0	0	0	0	0	0	0	0	0	0	0	0	0	9.9235e-05	0	5.6612e-05	0	0	0	0	0	0	0	0	0	0	0	0	0	0	0	0	0	0	0	0
>SD_Shr-41352	0	0	0	0	0	0	0	0	0	0	0	0	0	9.9235e-05	0	5.6612e-05	0	0	0	0	0	0	0	0	0	0	0	0	0	0	0	0	0	0	0	0
>SD_Shr-41265	0	0	0	0	0	0	0	0	0	0	0	0	0	0	0	0	0	0	7.4749e-05	0	0	0	0	8.10826e-05	0	0	0	0	0	0	0	0	0	0	0	0
>SD_Shr-41300	0	0	0	0	0	0	0	0	0	0	0	0	0	0	0	0	0	0	7.4749e-05	0	0	0	0	8.10826e-05	0	0	0	0	0	0	0	0	0	0	0	0
>SD_Shr-40949	0	0	0	0	0	0	0	0	0	0	0	2.58324e-05	7.23951e-05	0	0	5.6612e-05	0	0	0	0	0	0	0	0	0	0	0	0	0	0	0	0	0	0	0	0
>SD_Shr-40976	0	0	0	0	0	0	0	0	0	0	0	0	0	0	0	0	0	0	0	0	0	0	0	0	0	0	0	0	0	2.38214e-05	0	4.37348e-05	0	0	8.72592e-05	0
>SD_Shr-41398	0	5.84075e-05	0	0	0	0	0	0	0	0	0	0	0	0	9.62456e-05	0	0	0	0	0	0	0	0	0	0	0	0	0	0	0	0	0	0	0	0	0
>SD_Shr-41241	5.77331e-05	0	0	0	0	0	0	0	0	0	0	0	0	0	9.62456e-05	0	0	0	0	0	0	0	0	0	0	0	0	0	0	0	0	0	0	0	0	0
>SD_Shr-41498	5.77331e-05	0	0	0	0	0	0	0	0	0	0	0	0	0	9.62456e-05	0	0	0	0	0	0	0	0	0	0	0	0	0	0	0	0	0	0	0	0	0
>SD_Shr-30885	0	5.84075e-05	0	0	0	5.13424e-05	0	0	0	0	0	0	0	0	0	0	0	0	0	0	0	0	0	0	0	0	0	0	0	0	0	4.37348e-05	0	0	0	0
>SD_Shr-41130	0	0	0	0	0	0	0	0	0	7.21236e-05	0	0	0	0	0	0	0	0	0	0	0	0	0	8.10826e-05	0	0	0	0	0	0	0	0	0	0	0	0
>SD_Shr-41318	0	0	0	0	0	0	0	6.57718e-05	0	0	0	0	0	0	0	0	0	0	0	0	0	0	0	0	0	0	0	0	0	0	0	0	0	0	8.72592e-05	0
>SD_Shr-40840	0	0	0	0	0	0	0	0	0	0	0	2.58324e-05	0	0	0	5.6612e-05	0	6.96568e-05	0	0	0	0	0	0	0	0	0	0	0	0	0	0	0	0	0	0
>SD_Shr-41240	0	0	0	0	0	0	0	0	0	0	0	0	0	0	0	0	0	0	0	0	0	0	7.08612e-05	8.10826e-05	0	0	0	0	0	0	0	0	0	0	0	0
>SD_Shr-30017	0	0	0	0	0.000151274	0	0	0	0	0	0	0	0	0	0	0	0	0	0	0	0	0	0	0	0	0	0	0	0	0	0	0	0	0	0	0
>SD_Shr-30345	0	0	0	0	0.000151274	0	0	0	0	0	0	0	0	0	0	0	0	0	0	0	0	0	0	0	0	0	0	0	0	0	0	0	0	0	0	0
>SD_Shr-41133	0	0	0	0	0.000151274	0	0	0	0	0	0	0	0	0	0	0	0	0	0	0	0	0	0	0	0	0	0	0	0	0	0	0	0	0	0	0
>SD_Shr-41167	0	0	0	0	0.000151274	0	0	0	0	0	0	0	0	0	0	0	0	0	0	0	0	0	0	0	0	0	0	0	0	0	0	0	0	0	0	0
>SD_Shr-41179	0	0	0	0	0.000151274	0	0	0	0	0	0	0	0	0	0	0	0	0	0	0	0	0	0	0	0	0	0	0	0	0	0	0	0	0	0	0
>SD_Shr-41191	0	0	0	0	0.000151274	0	0	0	0	0	0	0	0	0	0	0	0	0	0	0	0	0	0	0	0	0	0	0	0	0	0	0	0	0	0	0
>SD_Shr-41192	0	0	0	0	0.000151274	0	0	0	0	0	0	0	0	0	0	0	0	0	0	0	0	0	0	0	0	0	0	0	0	0	0	0	0	0	0	0
>SD_Shr-41286	0	0	0	0	0.000151274	0	0	0	0	0	0	0	0	0	0	0	0	0	0	0	0	0	0	0	0	0	0	0	0	0	0	0	0	0	0	0
>SD_Shr-41404	0	0	0	0	0.000151274	0	0	0	0	0	0	0	0	0	0	0	0	0	0	0	0	0	0	0	0	0	0	0	0	0	0	0	0	0	0	0
>SD_Shr-41510	0	0	0	0	7.56368e-05	0	0	0	0	0	0	0	0	0	0	0	0	0	7.4749e-05	0	0	0	0	0	0	0	0	0	0	0	0	0	0	0	0	0
>SD_Shr-41564	0	0	0	0	7.56368e-05	0	0	0	0	0	0	0	0	0	0	0	0	0	7.4749e-05	0	0	0	0	0	0	0	0	0	0	0	0	0	0	0	0	0
>SD_Shr-40971	0	5.84075e-05	0	0	0	0	0	0	0	0	0	0	0	0	0	0	0	0	0	0	0	0	0	0	0	0	0	0	0	0	0	4.37348e-05	0	4.80998e-05	0	0
>SD_Shr-41288	0	0	0	0	0	0	0	0	0	0	0	0	0	0	0	0	0	0	0	0	0	0	0	8.10826e-05	6.8728e-05	0	0	0	0	0	0	0	0	0	0	0
>SD_Shr-30578	0	0	0	0	0	0	0	0	0	0	0	0	0	0	0	0	0	0	0.000149498	0	0	0	0	0	0	0	0	0	0	0	0	0	0	0	0	0
>SD_Shr-30975	0	5.84075e-05	0	0	0	0	0	0	0	0	0	0	0	0	0	0	0	0	0	0	0	0	0	0	0	9.07514e-05	0	0	0	0	0	0	0	0	0	0
>SD_Shr-41117	0	5.84075e-05	0	0	0	0	0	0	0	0	0	0	0	0	0	0	0	0	0	0	0	0	0	0	0	9.07514e-05	0	0	0	0	0	0	0	0	0	0
>SD_Shr-41247	0	5.84075e-05	0	0	0	0	0	0	0	0	0	0	0	0	0	0	0	0	0	0	0	0	0	0	0	9.07514e-05	0	0	0	0	0	0	0	0	0	0
>SD_Shr-41350	0	5.84075e-05	0	0	0	0	0	0	0	0	0	0	0	0	0	0	0	0	0	0	0	0	0	0	0	9.07514e-05	0	0	0	0	0	0	0	0	0	0
>SD_Shr-41223	0	0	0	0	0	0	0	0	0	0	0	0	0	0	0	0	0	0	0	6.75489e-05	0	0	0	8.10826e-05	0	0	0	0	0	0	0	0	0	0	0	0
>SD_Shr-41266	0	0	0	0	0	0	0	0	0	0	0	0	0	0	0	0	0	0	0	6.75489e-05	0	0	0	8.10826e-05	0	0	0	0	0	0	0	0	0	0	0	0
>SD_Shr-32544	5.77331e-05	0	0	0	0	0	0	0	0	0	0	0	0	0	0	0	0	0	0	0	0	0	0	0	0	9.07514e-05	0	0	0	0	0	0	0	0	0	0
>SD_Shr-41153	5.77331e-05	0	0	0	0	0	0	0	0	0	0	0	0	0	0	0	0	0	0	0	0	0	0	0	0	9.07514e-05	0	0	0	0	0	0	0	0	0	0
>SD_Shr-41396	5.77331e-05	0	0	0	0	0	0	0	0	0	0	0	0	0	0	0	0	0	0	0	0	0	0	0	0	9.07514e-05	0	0	0	0	0	0	0	0	0	0
>SD_Shr-41408	5.77331e-05	0	0	0	0	0	0	0	0	0	0	0	0	0	0	0	0	0	0	0	0	0	0	0	0	9.07514e-05	0	0	0	0	0	0	0	0	0	0
>SD_Shr-40703	0	0	0	0	0	0	6.6791e-05	0	0	0	0	2.58324e-05	0	0	0	0	0	0	0	0	0	0	0	0	0	0	3.64178e-05	1.93449e-05	0	0	0	0	0	0	0	0
>SD_Shr-41505	0	0	0	0	7.56368e-05	0	0	0	0	0	0	0	7.23951e-05	0	0	0	0	0	0	0	0	0	0	0	0	0	0	0	0	0	0	0	0	0	0	0
>SD_Shr-41065	0	0	0	0	0	5.13424e-05	0	0	0	0	0	0	0	0	9.62456e-05	0	0	0	0	0	0	0	0	0	0	0	0	0	0	0	0	0	0	0	0	0
>SD_Shr-41445	0	0	0	0	0	5.13424e-05	0	0	0	0	0	0	0	0	9.62456e-05	0	0	0	0	0	0	0	0	0	0	0	0	0	0	0	0	0	0	0	0	0
>SD_Shr-41541	0	0	0	0	0	5.13424e-05	0	0	0	0	0	0	0	0	9.62456e-05	0	0	0	0	0	0	0	0	0	0	0	0	0	0	0	0	0	0	0	0	0
>SD_Shr-41465	0	5.84075e-05	0	0	0	0	0	0	0	0	0	0	0	0	0	0	8.87304e-05	0	0	0	0	0	0	0	0	0	0	0	0	0	0	0	0	0	0	0
>SD_Shr-40579	0	0	0	0	0	0	0	0	0	0	0	0	0	0	0	0	0	0	0	0	0	0	0	0	0	0	0	1.93449e-05	0	7.14641e-05	5.63155e-05	0	0	0	0	0
>SD_Shr-41055	0	0	0	0	0	0	0	0	0	0	0	0	0	0	0	0	0	0	0	0	0	0	0	0	0	9.07514e-05	0	0	0	0	5.63155e-05	0	0	0	0	0
>SD_Shr-41458	0	0	0	0	0	0	0	0	0	7.21236e-05	0	0	0	0	0	0	0	0	7.4749e-05	0	0	0	0	0	0	0	0	0	0	0	0	0	0	0	0	0
>SD_Shr-41438	0	0	0	0	0	0	0	6.57718e-05	0	0	0	0	0	0	0	0	0	0	0	0	0	0	0	8.10826e-05	0	0	0	0	0	0	0	0	0	0	0	0
>SD_Shr-40972	0	0	0	0	0	0	0	0	0	0	0	0	0	0	0	0	0	0	0	0	9.18607e-05	0	0	0	0	0	0	0	0	0	0	0	5.48663e-05	0	0	0
>SD_Shr-41365	0	0	0	0	7.56368e-05	0	0	0	0	0	0	0	0	0	0	0	0	0	0	0	0	0	7.08612e-05	0	0	0	0	0	0	0	0	0	0	0	0	0
>SD_Shr-41060	5.77331e-05	0	0	0	0	0	0	0	0	0	0	0	0	0	0	0	8.87304e-05	0	0	0	0	0	0	0	0	0	0	0	0	0	0	0	0	0	0	0
>SD_Shr-40878	0	0	0	0	0	5.13424e-05	0	0	0	0	0	0	0	0	0	0	0	0	0	0	0	0	7.08612e-05	0	0	0	0	0	0	2.38214e-05	0	0	0	0	0	0
>SD_Shr-41107	0	0	0	0	0	0	0	0	0	0	0	0	0	0	0	0	8.87304e-05	0	0	0	0	5.72866e-05	0	0	0	0	0	0	0	0	0	0	0	0	0	0
>SD_Shr-41472	0	0	0	0	0	0	0	0	0	0	0	0	0	0	0	0	8.87304e-05	0	0	0	0	5.72866e-05	0	0	0	0	0	0	0	0	0	0	0	0	0	0
>SD_Shr-41005	0	0	0	0	0	0	0	6.57718e-05	0	0	0	0	0	0	0	0	0	0	0	0	0	0	0	0	0	0	3.64178e-05	0	0	0	0	4.37348e-05	0	0	0	0
>SD_Shr-30612	0	5.84075e-05	0	0	0	0	0	0	0	0	0	0	0	0	0	0	0	0	0	0	0	0	0	0	0	0	0	0	0	0	0	0	0	0	8.72592e-05	0
>SD_Shr-41199	0	5.84075e-05	0	0	0	0	0	0	0	0	0	0	0	0	0	0	0	0	0	0	0	0	0	0	0	0	0	0	0	0	0	0	0	0	8.72592e-05	0
>SD_Shr-41092	0	0	0	0	0	0	0	0	0	0	0	0	0	0	0	0	0	0	0	0	0	0	0	0	0	9.07514e-05	0	0	0	0	0	0	5.48663e-05	0	0	0
>SD_Shr-41045	0	0	0	0	0	0	0	0	0	0	0	0	0	0	0	0	0	0	7.4749e-05	0	0	0	7.08612e-05	0	0	0	0	0	0	0	0	0	0	0	0	0
>SD_Shr-41126	0	0	0	0	0	0	0	0	0	0	0.000109098	0	0	0	0	0	0	0	0	0	0	0	0	0	0	0	3.64178e-05	0	0	0	0	0	0	0	0	0
>SD_Shr-41327	0	0	0	0	7.56368e-05	0	0	0	0	0	0	0	0	0	0	0	0	6.96568e-05	0	0	0	0	0	0	0	0	0	0	0	0	0	0	0	0	0	0
>SD_Shr-41402	0	0	0	0	7.56368e-05	0	0	0	0	0	0	0	0	0	0	0	0	6.96568e-05	0	0	0	0	0	0	0	0	0	0	0	0	0	0	0	0	0	0
>SD_Shr-41422	0	0	0	0	7.56368e-05	0	0	0	0	0	0	0	0	0	0	0	0	6.96568e-05	0	0	0	0	0	0	0	0	0	0	0	0	0	0	0	0	0	0
>SD_Shr-41509	0	0	0	0	7.56368e-05	0	0	0	0	0	0	0	0	0	0	0	0	6.96568e-05	0	0	0	0	0	0	0	0	0	0	0	0	0	0	0	0	0	0
>SD_Shr-40774	5.77331e-05	0	0	0	0	0	0	0	0	0	0	0	0	0	0	0	0	0	0	0	0	0	0	0	0	0	0	0	3.94491e-05	0	0	0	0	4.80998e-05	0	0
>SD_Shr-41083	0	0	0	0	0	0	0	0	0	0	0	0	0	9.9235e-05	0	0	0	0	0	0	4.59303e-05	0	0	0	0	0	0	0	0	0	0	0	0	0	0	0
>SD_Shr-41358	0	0	0	0	0	0	0	0	0	0	0	0	0	9.9235e-05	0	0	0	0	0	0	4.59303e-05	0	0	0	0	0	0	0	0	0	0	0	0	0	0	0
>SD_Shr-41580	0	0	0	0	0	0	0	0	0	0	0	0	0	0	0	0	8.87304e-05	0	0	0	0	0	0	0	0	0	0	0	0	0	5.63155e-05	0	0	0	0	0
>SD_Shr-41084	5.77331e-05	0	0	0	0	0	0	0	0	0	0	0	0	0	0	0	0	0	0	0	0	0	0	0	0	0	0	0	0	0	0	0	0	0	8.72592e-05	0
>SD_Shr-41340	0	0	0	0	0	0	0	0	0	0	0	0	0	0	0	0	0	0	0	0	0	5.72866e-05	0	0	0	0	0	0	0	0	0	0	0	0	8.72592e-05	0
>SD_Shr-41040	0	0	0	0	0	0	0	0	0	7.21236e-05	0	0	7.23951e-05	0	0	0	0	0	0	0	0	0	0	0	0	0	0	0	0	0	0	0	0	0	0	0
>SD_Shr-41387	0	0	0	0	7.56368e-05	0	0	0	0	0	0	0	0	0	0	0	0	0	0	0	0	0	0	0	6.8728e-05	0	0	0	0	0	0	0	0	0	0	0
>SD_Shr-41574	0	0	0	0	7.56368e-05	0	0	0	0	0	0	0	0	0	0	0	0	0	0	0	0	0	0	0	6.8728e-05	0	0	0	0	0	0	0	0	0	0	0
>SD_Shr-41378	0	0	0	0	0	0	0	0	0	0	0	0	0	0	9.62456e-05	0	0	0	0	0	0	0	0	0	0	0	0	0	0	0	0	0	0	4.80998e-05	0	0
>SD_Shr-41455	0	0	0	0	0	0	0	0	0	0	0	0	0	0	9.62456e-05	0	0	0	0	0	0	0	0	0	0	0	0	0	0	0	0	0	0	4.80998e-05	0	0
>SD_Shr-41483	0	0	0	0	0	0	0	0	0	0	0	0	0	0	9.62456e-05	0	0	0	0	0	0	0	0	0	0	0	0	0	0	0	0	0	0	4.80998e-05	0	0
>SD_Shr-41043	0	0	0	0	0	0	0	0	0	0.000144247	0	0	0	0	0	0	0	0	0	0	0	0	0	0	0	0	0	0	0	0	0	0	0	0	0	0
>SD_Shr-41287	0	0	0	0	0	0	0	0	0	0.000144247	0	0	0	0	0	0	0	0	0	0	0	0	0	0	0	0	0	0	0	0	0	0	0	0	0	0
>SD_Shr-41019	0	0	0	0	0	0	0	0	0	0	0	0	0	0	0	5.6612e-05	0	0	0	0	0	0	0	0	0	0	0	0	0	0	0	0	0	0	8.72592e-05	0
>SD_Shr-41515	0	0	0	0	0	0	0	0	0	0	0	0	0	0	0	5.6612e-05	0	0	0	0	0	0	0	0	0	0	0	0	0	0	0	0	0	0	8.72592e-05	0
>SD_Shr-41542	0	0	0	0	0	0	0	0	0	0	0	0	0	0	0	0	8.87304e-05	0	0	0	0	0	0	0	0	0	0	0	0	0	0	0	5.48663e-05	0	0	0
>SD_Shr-41041	0	0	0	0	0	0	0	0	0	0	0	0	0	0	0	0	0	0	0	0	0	0	0	0	0	0	0	0	0	0	5.63155e-05	0	0	0	8.72592e-05	0
>SD_Shr-41463	0	0	0	0	0	0	0	0	0	0	0	0	0	0	0	0	0	0	0	0	0	0	0	0	0	0	0	0	0	0	5.63155e-05	0	0	0	8.72592e-05	0
>SD_Shr-00033	0	0	0	0	0	0	0	0	0	0	0	0	0	0	0	0	0	0	7.4749e-05	0	0	0	0	0	6.8728e-05	0	0	0	0	0	0	0	0	0	0	0
>SD_Shr-41493	0	0	0	0	0	0	0	0	0	0	0	0	0	0	0	0	0	0	7.4749e-05	0	0	0	0	0	6.8728e-05	0	0	0	0	0	0	0	0	0	0	0
>SD_Shr-41090	0	0	0	0	7.56368e-05	0	0	0	0	0	0	0	0	0	0	0	0	0	0	6.75489e-05	0	0	0	0	0	0	0	0	0	0	0	0	0	0	0	0
>SD_Shr-41456	0	0	0	0	0	0	0	0	0	0	0	0	0	0	0	0	0	0	0	0	0	0	0	0	0	0	0	0	0	2.38214e-05	0	0	0	0	0	0.000119316
>SD_Shr-41344	0	0	0	0	0	0	0	0	0	7.21236e-05	0	0	0	0	0	0	0	0	0	0	0	0	7.08612e-05	0	0	0	0	0	0	0	0	0	0	0	0	0
>SD_Shr-41269	0	0	0	0	0	0	0	0	0	0	0	0	0	0	0	0	0	0	7.4749e-05	6.75489e-05	0	0	0	0	0	0	0	0	0	0	0	0	0	0	0	0
>SD_Shr-41324	0	0	0	0	0	0	0	0	0	0	0	0	0	0	0	0	0	0	7.4749e-05	6.75489e-05	0	0	0	0	0	0	0	0	0	0	0	0	0	0	0	0
>SD_Shr-40910	5.77331e-05	0	0	0	0	0	0	0	0	0	0	0	0	0	0	0	0	0	0	0	0	0	0	0	0	0	3.64178e-05	0	0	0	0	0	0	4.80998e-05	0	0
>SD_Shr-30204	0	0	0	0	0	5.13424e-05	0	0	0	0	0	0	0	0	0	0	0	0	0	0	0	0	0	0	0	9.07514e-05	0	0	0	0	0	0	0	0	0	0
>SD_Shr-31142	0	0	0	0	0	5.13424e-05	0	0	0	0	0	0	0	0	0	0	0	0	0	0	0	0	0	0	0	9.07514e-05	0	0	0	0	0	0	0	0	0	0
>SD_Shr-41006	0	0	0	0	0	5.13424e-05	0	0	0	0	0	0	0	0	0	0	0	0	0	0	0	0	0	0	0	9.07514e-05	0	0	0	0	0	0	0	0	0	0
>SD_Shr-41304	0	0	0	0	0	5.13424e-05	0	0	0	0	0	0	0	0	0	0	0	0	0	0	0	0	0	0	0	9.07514e-05	0	0	0	0	0	0	0	0	0	0
>SD_Shr-40845	5.77331e-05	5.84075e-05	0	0	0	0	0	0	0	0	0	2.58324e-05	0	0	0	0	0	0	0	0	0	0	0	0	0	0	0	0	0	0	0	0	0	0	0	0
>SD_Shr-41022	0	0	0	0	0	0	0	0	0	0	0	0	0	0	0	0	0	0	0	0	0	0	0.000141722	0	0	0	0	0	0	0	0	0	0	0	0	0
>SD_Shr-41004	0	0	0	0	0	0	0	6.57718e-05	0	0	0	0	0	0	0	0	0	0	0	0	0	0	0	0	0	0	3.64178e-05	0	3.94491e-05	0	0	0	0	0	0	0
>SD_Shr-30727	0	0	0	0	7.56368e-05	0	0	6.57718e-05	0	0	0	0	0	0	0	0	0	0	0	0	0	0	0	0	0	0	0	0	0	0	0	0	0	0	0	0
>SD_Shr-33893	0	0	0	0	7.56368e-05	0	0	6.57718e-05	0	0	0	0	0	0	0	0	0	0	0	0	0	0	0	0	0	0	0	0	0	0	0	0	0	0	0	0
>SD_Shr-41076	0	0	0	0	7.56368e-05	0	0	6.57718e-05	0	0	0	0	0	0	0	0	0	0	0	0	0	0	0	0	0	0	0	0	0	0	0	0	0	0	0	0
>SD_Shr-41086	0	0	0	0	7.56368e-05	0	0	6.57718e-05	0	0	0	0	0	0	0	0	0	0	0	0	0	0	0	0	0	0	0	0	0	0	0	0	0	0	0	0
>SD_Shr-41589	0	0	0	0	0	0	0	0	0	0	0	0	7.23951e-05	0	0	0	0	0	0	0	0	0	0	0	6.8728e-05	0	0	0	0	0	0	0	0	0	0	0
>SD_Shr-10074	0	0	0	0	0	5.13424e-05	0	0	0	0	0	0	0	0	0	0	0	0	0	0	4.59303e-05	0	0	0	0	0	0	0	0	0	0	4.37348e-05	0	0	0	0
>SD_Shr-40821	0	0.000116815	0	0	0	0	0	0	0	0	0	0	0	0	0	0	0	0	0	0	0	0	0	0	0	0	0	0	0	2.38214e-05	0	0	0	0	0	0
>SD_Shr-41582	0	0	0	0	0	0	0	6.57718e-05	0	0	0	0	0	0	0	0	0	0	7.4749e-05	0	0	0	0	0	0	0	0	0	0	0	0	0	0	0	0	0
>SD_Shr-41567	0	0	0	0	0	0	0	0	0	0	0	0	0	0	0	0	0	6.96568e-05	0	0	0	0	7.08612e-05	0	0	0	0	0	0	0	0	0	0	0	0	0
>SD_Shr-30861	5.77331e-05	0	0	0	0	0	0	0	0	0	0	0	0	0	0	0	0	0	0	0	4.59303e-05	0	0	0	0	0	3.64178e-05	0	0	0	0	0	0	0	0	0
>SD_Shr-41009	0	0	0	0	0	5.13424e-05	0	0	0	0	0	0	0	0	0	0	8.87304e-05	0	0	0	0	0	0	0	0	0	0	0	0	0	0	0	0	0	0	0
>SD_Shr-41599	0	0	0	0	0	5.13424e-05	0	0	0	0	0	0	0	0	0	0	8.87304e-05	0	0	0	0	0	0	0	0	0	0	0	0	0	0	0	0	0	0	0
>SD_Shr-41473	0	0	0	0	0	0	0	0	0	7.21236e-05	0	0	0	0	0	0	0	0	0	6.75489e-05	0	0	0	0	0	0	0	0	0	0	0	0	0	0	0	0
>SD_Shr-41038	0	0	0	0	0	0	0	0	0	0	0	0	0	0	0	0	0	0	0	0	0	0	7.08612e-05	0	6.8728e-05	0	0	0	0	0	0	0	0	0	0	0
>SD_Shr-41292	0	0	0	0	0	0	0	0	0	0	0	0	0	0	0	0	0	0	0	0	0	0	7.08612e-05	0	6.8728e-05	0	0	0	0	0	0	0	0	0	0	0
>SD_Shr-41100	0	5.84075e-05	0	0	0	0	0	0	0	0	0	0	0	0	0	0	0	0	0	0	0	0	0	8.10826e-05	0	0	0	0	0	0	0	0	0	0	0	0
>SD_Shr-41360	0	0	0	0	0	0	0	0	0	0	0	0	0	0	0	0	0	0.000139314	0	0	0	0	0	0	0	0	0	0	0	0	0	0	0	0	0	0
>SD_Shr-40969	0.000115466	0	0	0	0	0	0	0	0	0	0	0	0	0	0	0	0	0	0	0	0	0	0	0	0	0	0	0	0	2.38214e-05	0	0	0	0	0	0
>SD_Shr-41089	0	0	0	0	0	0	6.6791e-05	0	0	0	0	0	7.23951e-05	0	0	0	0	0	0	0	0	0	0	0	0	0	0	0	0	0	0	0	0	0	0	0
>SD_Shr-41173	0	0	0	0	0	0	0	0	0	0	0	0	0	0	0	0	0	0	0	0	0	0	0	0	0	9.07514e-05	0	0	0	0	0	0	0	4.80998e-05	0	0
>SD_Shr-41044	0	0	0	0	0	0	0	0	0	0	0	0	0	9.9235e-05	0	0	0	0	0	0	0	0	0	0	0	0	0	0	3.94491e-05	0	0	0	0	0	0	0
>SD_Shr-41034	0	0	0	0	0	0	0	0	0	0	0	0	0	0	0	0	0	0	0	0	0	0	0	0	0	0	0	1.93449e-05	0	0	0	0	0	0	0	0.000119316
>SD_Shr-40979	0	0	0	0	0	0	0	6.57718e-05	0	0	0	0	0	0	0	0	0	0	0	0	0	0	0	0	0	0	7.28356e-05	0	0	0	0	0	0	0	0	0
>SD_Shr-41155	0	0	0	0	0	5.13424e-05	0	0	0	0	0	0	0	0	0	0	0	0	0	0	0	0	0	0	0	0	0	0	0	0	0	0	0	0	8.72592e-05	0
>SD_Shr-41227	0	0	0	0	0	5.13424e-05	0	0	0	0	0	0	0	0	0	0	0	0	0	0	0	0	0	0	0	0	0	0	0	0	0	0	0	0	8.72592e-05	0
>SD_Shr-41131	0	0	0	0	0	0	0	0	0	0	0	0	0	0	0	0	0	0	0	6.75489e-05	0	0	7.08612e-05	0	0	0	0	0	0	0	0	0	0	0	0	0
>SD_Shr-40896	0	0	0	0	0	0	0	0	0	0	0	0	0	0	0	5.6612e-05	0	0	0	0	0	5.72866e-05	0	0	0	0	0	0	0	2.38214e-05	0	0	0	0	0	0
>SD_Shr-00025	0	0	0	0	0	0	0	0	0	0	0	0	0	0	0	0	0	0	0	0	0	0	0	0	0.000137456	0	0	0	0	0	0	0	0	0	0	0
>SD_Shr-41342	0	0	0	0	0	0	0	0	0	0	0	0	0	0	0	0	0	0	0	0	0	0	0	0	0.000137456	0	0	0	0	0	0	0	0	0	0	0
>SD_Shr-41435	0	0	0	0	0	0	0	0	0	0	0	0	0	0	0	0	0	0	0	0	0	0	0	0	0.000137456	0	0	0	0	0	0	0	0	0	0	0
>SD_Shr-41468	0	0	0	0	0	0	0	0	0	0	0	0	0	0	0	0	0	0	0	0	0	0	0	0	0.000137456	0	0	0	0	0	0	0	0	0	0	0
>SD_Shr-40850	0	0	0	0	0	0	0	0	0	0	0	0	0	0	0	0.000113224	0	0	0	0	0	0	0	0	0	0	0	0	0	2.38214e-05	0	0	0	0	0	0
>SD_Shr-41011	0	0	0	0	0	0	0	6.57718e-05	0	0	0	0	0	0	0	0	0	0	0	0	0	0	7.08612e-05	0	0	0	0	0	0	0	0	0	0	0	0	0
>SD_Shr-34459	0	0	0	0	0	0	0	0	0	0	0	0	0	0	0	0	0	0	0	6.75489e-05	0	0	0	0	6.8728e-05	0	0	0	0	0	0	0	0	0	0	0
>SD_Shr-40889	0	0.000116815	0	0	0	0	0	0	0	0	0	0	0	0	0	0	0	0	0	0	0	0	0	0	0	0	0	1.93449e-05	0	0	0	0	0	0	0	0
>SD_Shr-40661	0	0	0	0	0	0	0	0	0	0	0	0	0	0	0	0	0	0	0	0	0	0	0	0	6.8728e-05	0	0	1.93449e-05	0	4.76427e-05	0	0	0	0	0	0
>SD_Shr-41453	0	0	0	0	0	0	0	0	0	0	0	0	0	0	9.62456e-05	0	0	0	0	0	0	0	0	0	0	0	0	0	3.94491e-05	0	0	0	0	0	0	0
>SD_Shr-41399	0	0	0	0	0	0	0	0	0	0	0	0	0	0	0	0	0	0	0	0	0	0	0	0	0	0	0	0	0	0	0	0	0	4.80998e-05	8.72592e-05	0
>SD_Shr-41062	0	0	0	0	0	0	0	0	0	0	0.000109098	2.58324e-05	0	0	0	0	0	0	0	0	0	0	0	0	0	0	0	0	0	0	0	0	0	0	0	0
>SD_Shr-41459	0	0	0	0	0	0	0	0	0	0	0.000109098	2.58324e-05	0	0	0	0	0	0	0	0	0	0	0	0	0	0	0	0	0	0	0	0	0	0	0	0
>SD_Shr-41220	0	0	0	0	0	0	0	0	0	0	0	0	0	0	0	0	0	0	0	0	0	0	0	0	0	9.07514e-05	0	0	0	0	0	4.37348e-05	0	0	0	0
>SD_Shr-30872	0	5.84075e-05	0	0	7.56368e-05	0	0	0	0	0	0	0	0	0	0	0	0	0	0	0	0	0	0	0	0	0	0	0	0	0	0	0	0	0	0	0
>SD_Shr-35285	0	5.84075e-05	0	0	7.56368e-05	0	0	0	0	0	0	0	0	0	0	0	0	0	0	0	0	0	0	0	0	0	0	0	0	0	0	0	0	0	0	0
>SD_Shr-41063	0	5.84075e-05	0	0	7.56368e-05	0	0	0	0	0	0	0	0	0	0	0	0	0	0	0	0	0	0	0	0	0	0	0	0	0	0	0	0	0	0	0
>SD_Shr-41109	0	5.84075e-05	0	0	7.56368e-05	0	0	0	0	0	0	0	0	0	0	0	0	0	0	0	0	0	0	0	0	0	0	0	0	0	0	0	0	0	0	0
>SD_Shr-41121	0	5.84075e-05	0	0	7.56368e-05	0	0	0	0	0	0	0	0	0	0	0	0	0	0	0	0	0	0	0	0	0	0	0	0	0	0	0	0	0	0	0
>SD_Shr-41135	0	5.84075e-05	0	0	7.56368e-05	0	0	0	0	0	0	0	0	0	0	0	0	0	0	0	0	0	0	0	0	0	0	0	0	0	0	0	0	0	0	0
>SD_Shr-41138	0	5.84075e-05	0	0	7.56368e-05	0	0	0	0	0	0	0	0	0	0	0	0	0	0	0	0	0	0	0	0	0	0	0	0	0	0	0	0	0	0	0
>SD_Shr-41194	0	5.84075e-05	0	0	7.56368e-05	0	0	0	0	0	0	0	0	0	0	0	0	0	0	0	0	0	0	0	0	0	0	0	0	0	0	0	0	0	0	0
>SD_Shr-41204	0	5.84075e-05	0	0	7.56368e-05	0	0	0	0	0	0	0	0	0	0	0	0	0	0	0	0	0	0	0	0	0	0	0	0	0	0	0	0	0	0	0
>SD_Shr-41212	0	5.84075e-05	0	0	7.56368e-05	0	0	0	0	0	0	0	0	0	0	0	0	0	0	0	0	0	0	0	0	0	0	0	0	0	0	0	0	0	0	0
>SD_Shr-41262	0	5.84075e-05	0	0	7.56368e-05	0	0	0	0	0	0	0	0	0	0	0	0	0	0	0	0	0	0	0	0	0	0	0	0	0	0	0	0	0	0	0
>SD_Shr-41282	0	5.84075e-05	0	0	7.56368e-05	0	0	0	0	0	0	0	0	0	0	0	0	0	0	0	0	0	0	0	0	0	0	0	0	0	0	0	0	0	0	0
>SD_Shr-41307	0	5.84075e-05	0	0	7.56368e-05	0	0	0	0	0	0	0	0	0	0	0	0	0	0	0	0	0	0	0	0	0	0	0	0	0	0	0	0	0	0	0
>SD_Shr-41359	0	5.84075e-05	0	0	7.56368e-05	0	0	0	0	0	0	0	0	0	0	0	0	0	0	0	0	0	0	0	0	0	0	0	0	0	0	0	0	0	0	0
>SD_Shr-41367	0	5.84075e-05	0	0	7.56368e-05	0	0	0	0	0	0	0	0	0	0	0	0	0	0	0	0	0	0	0	0	0	0	0	0	0	0	0	0	0	0	0
>SD_Shr-41369	0	5.84075e-05	0	0	7.56368e-05	0	0	0	0	0	0	0	0	0	0	0	0	0	0	0	0	0	0	0	0	0	0	0	0	0	0	0	0	0	0	0
>SD_Shr-41380	0	5.84075e-05	0	0	7.56368e-05	0	0	0	0	0	0	0	0	0	0	0	0	0	0	0	0	0	0	0	0	0	0	0	0	0	0	0	0	0	0	0
>SD_Shr-41504	0	5.84075e-05	0	0	7.56368e-05	0	0	0	0	0	0	0	0	0	0	0	0	0	0	0	0	0	0	0	0	0	0	0	0	0	0	0	0	0	0	0
>SD_Shr-41533	0	5.84075e-05	0	0	7.56368e-05	0	0	0	0	0	0	0	0	0	0	0	0	0	0	0	0	0	0	0	0	0	0	0	0	0	0	0	0	0	0	0
>SD_Shr-41543	0	5.84075e-05	0	0	7.56368e-05	0	0	0	0	0	0	0	0	0	0	0	0	0	0	0	0	0	0	0	0	0	0	0	0	0	0	0	0	0	0	0
>SD_Shr-40906	0	0	0	0	0	5.13424e-05	0	0	0	0	0	2.58324e-05	0	0	0	0	0	0	0	0	0	0	0	0	0	0	0	0	0	0	5.63155e-05	0	0	0	0	0
>SD_Shr-31713	5.77331e-05	0	0	0	7.56368e-05	0	0	0	0	0	0	0	0	0	0	0	0	0	0	0	0	0	0	0	0	0	0	0	0	0	0	0	0	0	0	0
>SD_Shr-41087	5.77331e-05	0	0	0	7.56368e-05	0	0	0	0	0	0	0	0	0	0	0	0	0	0	0	0	0	0	0	0	0	0	0	0	0	0	0	0	0	0	0
>SD_Shr-41127	5.77331e-05	0	0	0	7.56368e-05	0	0	0	0	0	0	0	0	0	0	0	0	0	0	0	0	0	0	0	0	0	0	0	0	0	0	0	0	0	0	0
>SD_Shr-41134	5.77331e-05	0	0	0	7.56368e-05	0	0	0	0	0	0	0	0	0	0	0	0	0	0	0	0	0	0	0	0	0	0	0	0	0	0	0	0	0	0	0
>SD_Shr-41180	5.77331e-05	0	0	0	7.56368e-05	0	0	0	0	0	0	0	0	0	0	0	0	0	0	0	0	0	0	0	0	0	0	0	0	0	0	0	0	0	0	0
>SD_Shr-41201	5.77331e-05	0	0	0	7.56368e-05	0	0	0	0	0	0	0	0	0	0	0	0	0	0	0	0	0	0	0	0	0	0	0	0	0	0	0	0	0	0	0
>SD_Shr-41206	5.77331e-05	0	0	0	7.56368e-05	0	0	0	0	0	0	0	0	0	0	0	0	0	0	0	0	0	0	0	0	0	0	0	0	0	0	0	0	0	0	0
>SD_Shr-41293	5.77331e-05	0	0	0	7.56368e-05	0	0	0	0	0	0	0	0	0	0	0	0	0	0	0	0	0	0	0	0	0	0	0	0	0	0	0	0	0	0	0
>SD_Shr-41320	5.77331e-05	0	0	0	7.56368e-05	0	0	0	0	0	0	0	0	0	0	0	0	0	0	0	0	0	0	0	0	0	0	0	0	0	0	0	0	0	0	0
>SD_Shr-41370	5.77331e-05	0	0	0	7.56368e-05	0	0	0	0	0	0	0	0	0	0	0	0	0	0	0	0	0	0	0	0	0	0	0	0	0	0	0	0	0	0	0
>SD_Shr-41434	5.77331e-05	0	0	0	7.56368e-05	0	0	0	0	0	0	0	0	0	0	0	0	0	0	0	0	0	0	0	0	0	0	0	0	0	0	0	0	0	0	0
>SD_Shr-41016	0	0	0	0	0	0	0	6.57718e-05	0	0	0	0	0	0	0	0	0	0	0	6.75489e-05	0	0	0	0	0	0	0	0	0	0	0	0	0	0	0	0
>SD_Shr-31274	0	0	0	0	0	0	0	0	0	0	0	0	0	0	0	0	0	0	0	0	4.59303e-05	0	0	0	0	0	0	0	0	0	0	0	0	0	8.72592e-05	0
>SD_Shr-41234	0	0	0	0	0	0	0	0	0	0	0	0	0	0	0	0	0	0	0	0	4.59303e-05	0	0	0	0	0	0	0	0	0	0	0	0	0	8.72592e-05	0
>SD_Shr-30514	0	5.84075e-05	0	0	0	0	0	0	0	0	0	0	0	0	0	0	0	0	7.4749e-05	0	0	0	0	0	0	0	0	0	0	0	0	0	0	0	0	0
>SD_Shr-30521	0	5.84075e-05	0	0	0	0	0	0	0	0	0	0	0	0	0	0	0	0	7.4749e-05	0	0	0	0	0	0	0	0	0	0	0	0	0	0	0	0	0
>SD_Shr-41499	0	5.84075e-05	0	0	0	0	0	0	0	0	0	0	0	0	0	0	0	0	7.4749e-05	0	0	0	0	0	0	0	0	0	0	0	0	0	0	0	0	0
>SD_Shr-41008	0	0	0	0	7.56368e-05	0	0	0	0	0	0	0	0	0	0	0	0	0	0	0	0	5.72866e-05	0	0	0	0	0	0	0	0	0	0	0	0	0	0
>SD_Shr-41346	0	0	0	0	7.56368e-05	0	0	0	0	0	0	0	0	0	0	0	0	0	0	0	0	5.72866e-05	0	0	0	0	0	0	0	0	0	0	0	0	0	0
>SD_Shr-41002	0	0	0	0	0	0	0	0	0	0	0	0	0	0	0	0.000113224	0	0	0	0	0	0	0	0	0	0	0	1.93449e-05	0	0	0	0	0	0	0	0
>SD_Shr-41070	0	0	0	0	0	0	6.6791e-05	6.57718e-05	0	0	0	0	0	0	0	0	0	0	0	0	0	0	0	0	0	0	0	0	0	0	0	0	0	0	0	0
>SD_Shr-30640	5.77331e-05	0	0	0	0	0	0	0	0	0	0	0	0	0	0	0	0	0	7.4749e-05	0	0	0	0	0	0	0	0	0	0	0	0	0	0	0	0	0
>SD_Shr-41555	0	0	0	0	0	5.13424e-05	0	0	0	0	0	0	0	0	0	0	0	0	0	0	0	0	0	8.10826e-05	0	0	0	0	0	0	0	0	0	0	0	0
>SD_Shr-41421	0	0	0	0	7.56368e-05	0	0	0	0	0	0	0	0	0	0	0	0	0	0	0	0	0	0	0	0	0	0	0	0	0	5.63155e-05	0	0	0	0	0
>SD_Shr-41310	0	0	0	0	0	0	0	0.000131544	0	0	0	0	0	0	0	0	0	0	0	0	0	0	0	0	0	0	0	0	0	0	0	0	0	0	0	0
>SD_Shr-32163	0	0	0	0	0	0	0	0	0	0	0	0	0	0	0	0	0	0	0	0	0	0	7.08612e-05	0	0	0	3.64178e-05	0	0	2.38214e-05	0	0	0	0	0	0
>SD_Shr-41550	0	0	0	0	0	0	0	0	0	0	0	0	0	0	0	0	0	0	7.4749e-05	0	0	0	0	0	0	0	0	0	0	0	5.63155e-05	0	0	0	0	0
>SD_Shr-41025	0	0	0	0	0	0	0	0	0	0	0	0	0	0	0	0	0	0	0	0	0	0	0	0	0	0	0	0	0	0	0	4.37348e-05	0	0	8.72592e-05	0
>SD_Shr-41111	0	0	0	0	0	0	0	0	0	0	0	0	0	0	0	0	0	0	0	0	0	0	0	0	0	0	0	0	0	0	0	4.37348e-05	0	0	8.72592e-05	0
>SD_Shr-41275	0	0	0	0	0	0	0	0	0	0	0	0	0	0	0	0	0	0	0	0	0	0	0	0	0	0	0	0	0	0	0	4.37348e-05	0	0	8.72592e-05	0
>SD_Shr-41400	0	0	0	0	0	0	0	0	0	0	0	0	0	0	0	0	0	0	0	0	0	0	0	0	0	0	0	0	0	0	0	4.37348e-05	0	0	8.72592e-05	0
>SD_Shr-31647	0	5.84075e-05	0	0	0	0	0	0	0	0	0	0	7.23951e-05	0	0	0	0	0	0	0	0	0	0	0	0	0	0	0	0	0	0	0	0	0	0	0
>SD_Shr-41322	0	5.84075e-05	0	0	0	0	0	0	0	7.21236e-05	0	0	0	0	0	0	0	0	0	0	0	0	0	0	0	0	0	0	0	0	0	0	0	0	0	0
>SD_Shr-41479	0	5.84075e-05	0	0	0	0	0	0	0	7.21236e-05	0	0	0	0	0	0	0	0	0	0	0	0	0	0	0	0	0	0	0	0	0	0	0	0	0	0
>SD_Shr-41517	0	5.84075e-05	0	0	0	0	0	0	0	7.21236e-05	0	0	0	0	0	0	0	0	0	0	0	0	0	0	0	0	0	0	0	0	0	0	0	0	0	0
>SD_Shr-41174	0	0	0	0	7.56368e-05	0	0	0	0	0	0	0	0	0	0	0	0	0	0	0	0	0	0	0	0	0	0	0	0	0	0	0	5.48663e-05	0	0	0
>SD_Shr-41270	5.77331e-05	0	0	0	0	0	0	0	0	0	0	0	7.23951e-05	0	0	0	0	0	0	0	0	0	0	0	0	0	0	0	0	0	0	0	0	0	0	0
>SD_Shr-41524	5.77331e-05	0	0	0	0	0	0	0	0	0	0	0	7.23951e-05	0	0	0	0	0	0	0	0	0	0	0	0	0	0	0	0	0	0	0	0	0	0	0
>SD_Shr-41001	0	0	0	0	0	0	0	0	0	0	0	0	0	0	0	0	0	0	0	0	0	5.72866e-05	0	0	0	0	7.28356e-05	0	0	0	0	0	0	0	0	0
>SD_Shr-41165	5.77331e-05	0	0	0	0	0	0	0	0	7.21236e-05	0	0	0	0	0	0	0	0	0	0	0	0	0	0	0	0	0	0	0	0	0	0	0	0	0	0
>SD_Shr-41209	5.77331e-05	0	0	0	0	0	0	0	0	7.21236e-05	0	0	0	0	0	0	0	0	0	0	0	0	0	0	0	0	0	0	0	0	0	0	0	0	0	0
>SD_Shr-35198	0	0	0	0	0	0	0	0	0	0	0	0	0	0	0	0	0	0	0	0	0	0	0	0	0	9.07514e-05	0	3.86899e-05	0	0	0	0	0	0	0	0
>SD_Shr-41080	0	0	0	0	0	0	0	0	0	7.21236e-05	0	0	0	0	0	0	0	0	0	0	0	5.72866e-05	0	0	0	0	0	0	0	0	0	0	0	0	0	0
>SD_Shr-41113	0	5.84075e-05	0	0	0	0	0	0	0	0	0	0	0	0	0	0	0	0	0	0	0	0	7.08612e-05	0	0	0	0	0	0	0	0	0	0	0	0	0
>SD_Shr-41424	0	0	0	0	0	0	0	0	0	0	0	0	0	0	0	0	0	0	0	0	0	0	0	8.10826e-05	0	0	0	0	0	0	0	0	0	4.80998e-05	0	0
>SD_Shr-41042	0	0	0	0	0	0	0	0	0	0	0	0	7.23951e-05	0	0	5.6612e-05	0	0	0	0	0	0	0	0	0	0	0	0	0	0	0	0	0	0	0	0
>SD_Shr-41364	0	0	0	0	0	0	0	0	0	7.21236e-05	0	0	0	0	0	5.6612e-05	0	0	0	0	0	0	0	0	0	0	0	0	0	0	0	0	0	0	0	0
>SD_Shr-41474	0	0	0	0	0	0	0	0	0	7.21236e-05	0	0	0	0	0	5.6612e-05	0	0	0	0	0	0	0	0	0	0	0	0	0	0	0	0	0	0	0	0
>SD_Shr-41425	5.77331e-05	0	0	0	0	0	0	0	0	0	0	0	0	0	0	0	0	0	0	0	0	0	7.08612e-05	0	0	0	0	0	0	0	0	0	0	0	0	0
>SD_Shr-41489	5.77331e-05	0	0	0	0	0	0	0	0	0	0	0	0	0	0	0	0	0	0	0	0	0	7.08612e-05	0	0	0	0	0	0	0	0	0	0	0	0	0
>SD_Shr-41097	0	0	0	0	0	0	0	0	0	7.21236e-05	0	0	0	0	0	0	0	0	0	0	0	0	0	0	0	0	0	0	0	0	5.63155e-05	0	0	0	0	0
>SD_Shr-41432	0	0	0	0	0	0	0	0	0	0	0	0	0	0	0	0	8.87304e-05	0	0	0	0	0	0	0	0	0	0	0	3.94491e-05	0	0	0	0	0	0	0
>SD_Shr-30171	0	0	0	0	0	0	0	0	0	0	0	0	0	0	0	0	0	0	0	0	0	5.72866e-05	7.08612e-05	0	0	0	0	0	0	0	0	0	0	0	0	0
>SD_Shr-41052	0	0	0	0	0	0	0	0	0	0	0	0	0	0	0	0	0	0	0	0	0	5.72866e-05	7.08612e-05	0	0	0	0	0	0	0	0	0	0	0	0	0
>SD_Shr-41129	0	5.84075e-05	0	0	0	0	0	0	0	0	0	0	0	0	0	0	0	6.96568e-05	0	0	0	0	0	0	0	0	0	0	0	0	0	0	0	0	0	0
>SD_Shr-41279	0	5.84075e-05	0	0	0	0	0	0	0	0	0	0	0	0	0	0	0	6.96568e-05	0	0	0	0	0	0	0	0	0	0	0	0	0	0	0	0	0	0
>SD_Shr-41211	5.77331e-05	0	0	0	0	0	0	0	0	0	0	0	0	0	0	0	0	6.96568e-05	0	0	0	0	0	0	0	0	0	0	0	0	0	0	0	0	0	0
>SD_Shr-41260	5.77331e-05	0	0	0	0	0	0	0	0	0	0	0	0	0	0	0	0	6.96568e-05	0	0	0	0	0	0	0	0	0	0	0	0	0	0	0	0	0	0
>SD_Shr-41576	5.77331e-05	0	0	0	0	0	0	0	0	0	0	0	0	0	0	0	0	6.96568e-05	0	0	0	0	0	0	0	0	0	0	0	0	0	0	0	0	0	0
>SD_Shr-31262	0	0	0	0	0	5.13424e-05	0	0	0	0	0	0	0	0	0	5.6612e-05	0	0	0	0	0	0	0	0	0	0	0	1.93449e-05	0	0	0	0	0	0	0	0
>SD_Shr-41026	0	0	0	0	0	0	0	0	0	0	0	0	0	0	0	0	0	0	0	0	0	0	0	0	0	9.07514e-05	3.64178e-05	0	0	0	0	0	0	0	0	0
>SD_Shr-41114	0	0	0	0	0	0	0	0	0	0	0	0	0	0	0	0	0	0	0	0	0	0	0	0	0	9.07514e-05	3.64178e-05	0	0	0	0	0	0	0	0	0
>SD_Shr-41429	0	0	0	0	0	0	0	0	0	0	0	0	0	0	0	0	0	0	0	0	0	0	0	0	0	9.07514e-05	3.64178e-05	0	0	0	0	0	0	0	0	0
>SD_Shr-32841	0	5.84075e-05	0	0	0	0	0	0	0	0	0	0	0	0	0	0	0	0	0	0	0	0	0	0	6.8728e-05	0	0	0	0	0	0	0	0	0	0	0
>SD_Shr-41388	0	5.84075e-05	0	0	0	0	0	0	0	0	0	0	0	0	0	0	0	0	0	0	0	0	0	0	6.8728e-05	0	0	0	0	0	0	0	0	0	0	0
>SD_Shr-41430	0	5.84075e-05	0	0	0	0	0	0	0	0	0	0	0	0	0	0	0	0	0	0	0	0	0	0	6.8728e-05	0	0	0	0	0	0	0	0	0	0	0
>SD_Shr-41391	0	0	0	0	0	0	0	0	0	0	0	0	0	0	0	0	0	0	0	0	4.59303e-05	0	0	8.10826e-05	0	0	0	0	0	0	0	0	0	0	0	0
>SD_Shr-30873	0	0	0	0	7.56368e-05	5.13424e-05	0	0	0	0	0	0	0	0	0	0	0	0	0	0	0	0	0	0	0	0	0	0	0	0	0	0	0	0	0	0
>SD_Shr-33630	0	0	0	0	7.56368e-05	5.13424e-05	0	0	0	0	0	0	0	0	0	0	0	0	0	0	0	0	0	0	0	0	0	0	0	0	0	0	0	0	0	0
>SD_Shr-41013	0	0	0	0	7.56368e-05	5.13424e-05	0	0	0	0	0	0	0	0	0	0	0	0	0	0	0	0	0	0	0	0	0	0	0	0	0	0	0	0	0	0
>SD_Shr-41023	0	0	0	0	7.56368e-05	5.13424e-05	0	0	0	0	0	0	0	0	0	0	0	0	0	0	0	0	0	0	0	0	0	0	0	0	0	0	0	0	0	0
>SD_Shr-41050	0	0	0	0	7.56368e-05	5.13424e-05	0	0	0	0	0	0	0	0	0	0	0	0	0	0	0	0	0	0	0	0	0	0	0	0	0	0	0	0	0	0
>SD_Shr-41058	0	0	0	0	7.56368e-05	5.13424e-05	0	0	0	0	0	0	0	0	0	0	0	0	0	0	0	0	0	0	0	0	0	0	0	0	0	0	0	0	0	0
>SD_Shr-41197	0	0	0	0	7.56368e-05	5.13424e-05	0	0	0	0	0	0	0	0	0	0	0	0	0	0	0	0	0	0	0	0	0	0	0	0	0	0	0	0	0	0
>SD_Shr-41235	0	0	0	0	7.56368e-05	5.13424e-05	0	0	0	0	0	0	0	0	0	0	0	0	0	0	0	0	0	0	0	0	0	0	0	0	0	0	0	0	0	0
>SD_Shr-41281	0	0	0	0	7.56368e-05	5.13424e-05	0	0	0	0	0	0	0	0	0	0	0	0	0	0	0	0	0	0	0	0	0	0	0	0	0	0	0	0	0	0
>SD_Shr-41301	0	0	0	0	7.56368e-05	5.13424e-05	0	0	0	0	0	0	0	0	0	0	0	0	0	0	0	0	0	0	0	0	0	0	0	0	0	0	0	0	0	0
>SD_Shr-41565	0	0	0	0	0	0	0	0	0	0	0	0	0	0	0	0	0	6.96568e-05	0	0	0	5.72866e-05	0	0	0	0	0	0	0	0	0	0	0	0	0	0
>SD_Shr-10026	5.77331e-05	0	0	0	0	0	0	0	0	0	0	0	0	0	0	0	0	0	0	0	0	0	0	0	6.8728e-05	0	0	0	0	0	0	0	0	0	0	0
>SD_Shr-41484	5.77331e-05	0	0	0	0	0	0	0	0	0	0	0	0	0	0	0	0	0	0	0	0	0	0	0	6.8728e-05	0	0	0	0	0	0	0	0	0	0	0
>SD_Shr-40965	0	0	0	0	0	0	0	0	0	0	0	5.16648e-05	0	0	0	0	0	0	7.4749e-05	0	0	0	0	0	0	0	0	0	0	0	0	0	0	0	0	0
>SD_Shr-40695	0	0	0	0	0	0	0	0	0	0	0	0	0	0	0	0	0	0	0	0	0	0	0	0	0	0	0	0	0	7.14641e-05	0	0	5.48663e-05	0	0	0
>SD_Shr-31104	0	0	0	0	0	0	0	0	0	0	0	2.58324e-05	0	0	0	5.6612e-05	0	0	0	0	0	0	0	0	0	0	0	0	0	0	0	4.37348e-05	0	0	0	0
>SD_Shr-40930	0	0	0	0	0	0	0	0	0	0	0	2.58324e-05	0	0	0	5.6612e-05	0	0	0	0	0	0	0	0	0	0	0	0	0	0	0	4.37348e-05	0	0	0	0
>SD_Shr-41103	0	0	0	0	0	5.13424e-05	0	0	0	0	0	0	0	0	0	0	0	0	7.4749e-05	0	0	0	0	0	0	0	0	0	0	0	0	0	0	0	0	0
>SD_Shr-41347	0	0	0	0	0	5.13424e-05	0	0	0	0	0	0	0	0	0	0	0	0	7.4749e-05	0	0	0	0	0	0	0	0	0	0	0	0	0	0	0	0	0
>SD_Shr-41519	0	0	0	0	0	5.13424e-05	0	0	0	0	0	0	0	0	0	0	0	0	7.4749e-05	0	0	0	0	0	0	0	0	0	0	0	0	0	0	0	0	0
>SD_Shr-41535	0	0	0	0	0	0	0	0	0	0	0	0	0	0	0	0	0	0	0	0	0	5.72866e-05	0	0	6.8728e-05	0	0	0	0	0	0	0	0	0	0	0
>SD_Shr-30545	0	5.84075e-05	0	0	0	0	0	0	0	0	0	0	0	0	0	0	0	0	0	6.75489e-05	0	0	0	0	0	0	0	0	0	0	0	0	0	0	0	0
>SD_Shr-41175	0	5.84075e-05	0	0	0	0	0	0	0	0	0	0	0	0	0	0	0	0	0	6.75489e-05	0	0	0	0	0	0	0	0	0	0	0	0	0	0	0	0
>SD_Shr-41248	0	5.84075e-05	0	0	0	0	0	0	0	0	0	0	0	0	0	0	0	0	0	6.75489e-05	0	0	0	0	0	0	0	0	0	0	0	0	0	0	0	0
>SD_Shr-41428	0	5.84075e-05	0	0	0	0	0	0	0	0	0	0	0	0	0	0	0	0	0	6.75489e-05	0	0	0	0	0	0	0	0	0	0	0	0	0	0	0	0
>SD_Shr-41442	0	5.84075e-05	0	0	0	0	0	0	0	0	0	0	0	0	0	0	0	0	0	6.75489e-05	0	0	0	0	0	0	0	0	0	0	0	0	0	0	0	0
>SD_Shr-41047	0	0	0	0	0	0	0	0	0	0	0	0	0	0	0	0	0	0	0	0	0	0	7.08612e-05	0	0	0	0	0	0	0	0	0	5.48663e-05	0	0	0
>SD_Shr-30027	5.77331e-05	0	0	0	0	0	0	0	0	0	0	0	0	0	0	0	0	0	0	6.75489e-05	0	0	0	0	0	0	0	0	0	0	0	0	0	0	0	0
>SD_Shr-41471	5.77331e-05	0	0	0	0	0	0	0	0	0	0	0	0	0	0	0	0	0	0	6.75489e-05	0	0	0	0	0	0	0	0	0	0	0	0	0	0	0	0
>SD_Shr-30103	0	0	0	0	0	0	0	0	0	0	0	0	0	0	0	0	8.87304e-05	0	0	0	0	0	0	0	0	0	3.64178e-05	0	0	0	0	0	0	0	0	0
>SD_Shr-35431	0	0	0	0	0	0	0	0	0	0	0	0	0	0	0	0	8.87304e-05	0	0	0	0	0	0	0	0	0	3.64178e-05	0	0	0	0	0	0	0	0	0
>SD_Shr-41150	0	0	0	0	0	0	0	0	0	0	0	2.58324e-05	0	9.9235e-05	0	0	0	0	0	0	0	0	0	0	0	0	0	0	0	0	0	0	0	0	0	0
>SD_Shr-41046	0	0	0	0	0	0	0	0	0	0	0	0	0	0	0	0	0	0	0	0	0	0	0	0	6.8728e-05	0	0	0	0	0	5.63155e-05	0	0	0	0	0
>SD_Shr-41407	0	0	0	0	0	0	0	0	0	0	0	0	0	0	0	0	0	0	0	0	0	0	0	0	6.8728e-05	0	0	0	0	0	5.63155e-05	0	0	0	0	0
>SD_Shr-41470	0	0	0	0	0	0	0	0	0	0	0	0	0	0	0	0	0	0	0	0	0	0	0	8.10826e-05	0	0	0	0	0	0	0	4.37348e-05	0	0	0	0
>SD_Shr-30351	5.77331e-05	0	0	0	0	0	6.6791e-05	0	0	0	0	0	0	0	0	0	0	0	0	0	0	0	0	0	0	0	0	0	0	0	0	0	0	0	0	0
>SD_Shr-41527	0	5.84075e-05	0	0	0	0	0	6.57718e-05	0	0	0	0	0	0	0	0	0	0	0	0	0	0	0	0	0	0	0	0	0	0	0	0	0	0	0	0
>SD_Shr-41557	0	5.84075e-05	0	0	0	0	0	6.57718e-05	0	0	0	0	0	0	0	0	0	0	0	0	0	0	0	0	0	0	0	0	0	0	0	0	0	0	0	0
>SD_Shr-41189	0	0	0	0	0	0	0	0	0	0	0	0	0	0	0	5.6612e-05	0	0	0	6.75489e-05	0	0	0	0	0	0	0	0	0	0	0	0	0	0	0	0
>SD_Shr-40868	0	0	0	0	0	0	0	0	0	0	0	0	0	0	0	0	0	0	0	0	0	0	0	0	0	0	0	0	0	2.38214e-05	5.63155e-05	4.37348e-05	0	0	0	0
>SD_Shr-41554	0	0	0	0	0	0	0	0	0	0	0	0	0	0	0	0	0	0	0	6.75489e-05	0	0	0	0	0	0	0	0	0	0	5.63155e-05	0	0	0	0	0
>SD_Shr-41146	0	0	0	0	0	5.13424e-05	0	0	0	0	0	0	7.23951e-05	0	0	0	0	0	0	0	0	0	0	0	0	0	0	0	0	0	0	0	0	0	0	0
>SD_Shr-41572	0	0	0	0	0	5.13424e-05	0	0	0	0	0	0	7.23951e-05	0	0	0	0	0	0	0	0	0	0	0	0	0	0	0	0	0	0	0	0	0	0	0
>SD_Shr-41588	0	0	0	0	0	0	0	0	0	0	0	0	0	0	0	0	0	0	0	0	0	0	0	0	0	0	3.64178e-05	0	0	0	0	0	0	0	8.72592e-05	0
>SD_Shr-30858	5.77331e-05	0	0	0	0	0	0	6.57718e-05	0	0	0	0	0	0	0	0	0	0	0	0	0	0	0	0	0	0	0	0	0	0	0	0	0	0	0	0
>SD_Shr-32040	0	0	0	0	0	5.13424e-05	0	0	0	7.21236e-05	0	0	0	0	0	0	0	0	0	0	0	0	0	0	0	0	0	0	0	0	0	0	0	0	0	0
>SD_Shr-41496	0	0	0	0	0	0	6.6791e-05	0	0	0	0	0	0	0	0	0	0	0	0	0	0	0	0	0	0	0	0	0	0	0	5.63155e-05	0	0	0	0	0
>SD_Shr-41144	0	0	0	0	0	0	0	6.57718e-05	0	0	0	0	0	0	0	0	0	0	0	0	0	5.72866e-05	0	0	0	0	0	0	0	0	0	0	0	0	0	0
>SD_Shr-41225	0	0	0	0	0	0	0	6.57718e-05	0	0	0	0	0	0	0	5.6612e-05	0	0	0	0	0	0	0	0	0	0	0	0	0	0	0	0	0	0	0	0
>SD_Shr-30247	0	0	0	0	7.56368e-05	0	0	0	0	0	0	0	0	0	0	0	0	0	0	0	4.59303e-05	0	0	0	0	0	0	0	0	0	0	0	0	0	0	0
>SD_Shr-41338	0	0	0	0	0	5.13424e-05	0	0	0	0	0	0	0	0	0	0	0	6.96568e-05	0	0	0	0	0	0	0	0	0	0	0	0	0	0	0	0	0	0
>SD_Shr-41148	0	0	0	0	0	0	0	6.57718e-05	0	0	0	0	0	0	0	0	0	0	0	0	0	0	0	0	0	0	0	0	0	0	0	0	5.48663e-05	0	0	0
>SD_Shr-41516	0	0	0	0	0	0	0	6.57718e-05	0	0	0	0	0	0	0	0	0	0	0	0	0	0	0	0	0	0	0	0	0	0	0	0	5.48663e-05	0	0	0
>SD_Shr-41386	0	0	0	0	0	5.13424e-05	0	0	0	0	0	0	0	0	0	0	0	0	0	0	0	0	0	0	6.8728e-05	0	0	0	0	0	0	0	0	0	0	0
>SD_Shr-32427	0	0	0	0	0	0	0	0	0	0	0	0	0	0	0	0	0	0	0	0	0	5.72866e-05	0	0	0	0	0	3.86899e-05	0	2.38214e-05	0	0	0	0	0	0
>SD_Shr-41372	0	0	0	0	7.56368e-05	0	0	0	0	0	0	0	0	0	0	0	0	0	0	0	0	0	0	0	0	0	0	0	0	0	0	4.37348e-05	0	0	0	0
>SD_Shr-41082	0	0	0	0	0	5.13424e-05	0	0	0	0	0	0	0	0	0	0	0	0	0	6.75489e-05	0	0	0	0	0	0	0	0	0	0	0	0	0	0	0	0
>SD_Shr-41411	0	0	0	0	0	0	0	0	0	0	0	0	0	9.9235e-05	0	0	0	0	0	0	0	0	0	0	0	0	0	1.93449e-05	0	0	0	0	0	0	0	0
>SD_Shr-41048	0	0	0	0	0	0	0	0	0	0	0	0	0	0	0	0	0	0	7.4749e-05	0	0	0	0	0	0	0	0	0	0	0	0	4.37348e-05	0	0	0	0
>SD_Shr-41122	0	0	0	0	0	5.13424e-05	6.6791e-05	0	0	0	0	0	0	0	0	0	0	0	0	0	0	0	0	0	0	0	0	0	0	0	0	0	0	0	0	0
>SD_Shr-41339	0	0	0	0	0	0	0	0	0	0	0	0	0	0	0	0	0	6.96568e-05	0	0	0	0	0	0	0	0	0	0	0	0	0	0	0	4.80998e-05	0	0
>SD_Shr-41316	0	0	0	0	0	0	0	0	0	0	0	0	0	0	0	0	0	0	0	0	0	0	0	8.10826e-05	0	0	3.64178e-05	0	0	0	0	0	0	0	0	0
>SD_Shr-41205	0	0	0	0	0	5.13424e-05	0	6.57718e-05	0	0	0	0	0	0	0	0	0	0	0	0	0	0	0	0	0	0	0	0	0	0	0	0	0	0	0	0
>SD_Shr-30699	0	0.000116815	0	0	0	0	0	0	0	0	0	0	0	0	0	0	0	0	0	0	0	0	0	0	0	0	0	0	0	0	0	0	0	0	0	0
>SD_Shr-32304	0	0.000116815	0	0	0	0	0	0	0	0	0	0	0	0	0	0	0	0	0	0	0	0	0	0	0	0	0	0	0	0	0	0	0	0	0	0
>SD_Shr-34289	0	0.000116815	0	0	0	0	0	0	0	0	0	0	0	0	0	0	0	0	0	0	0	0	0	0	0	0	0	0	0	0	0	0	0	0	0	0
>SD_Shr-35396	0	0.000116815	0	0	0	0	0	0	0	0	0	0	0	0	0	0	0	0	0	0	0	0	0	0	0	0	0	0	0	0	0	0	0	0	0	0
>SD_Shr-35505	0	0.000116815	0	0	0	0	0	0	0	0	0	0	0	0	0	0	0	0	0	0	0	0	0	0	0	0	0	0	0	0	0	0	0	0	0	0
>SD_Shr-41072	0	0.000116815	0	0	0	0	0	0	0	0	0	0	0	0	0	0	0	0	0	0	0	0	0	0	0	0	0	0	0	0	0	0	0	0	0	0
>SD_Shr-41074	0	0.000116815	0	0	0	0	0	0	0	0	0	0	0	0	0	0	0	0	0	0	0	0	0	0	0	0	0	0	0	0	0	0	0	0	0	0
>SD_Shr-41088	0	0.000116815	0	0	0	0	0	0	0	0	0	0	0	0	0	0	0	0	0	0	0	0	0	0	0	0	0	0	0	0	0	0	0	0	0	0
>SD_Shr-41102	0	0.000116815	0	0	0	0	0	0	0	0	0	0	0	0	0	0	0	0	0	0	0	0	0	0	0	0	0	0	0	0	0	0	0	0	0	0
>SD_Shr-41147	0	0.000116815	0	0	0	0	0	0	0	0	0	0	0	0	0	0	0	0	0	0	0	0	0	0	0	0	0	0	0	0	0	0	0	0	0	0
>SD_Shr-41187	0	0.000116815	0	0	0	0	0	0	0	0	0	0	0	0	0	0	0	0	0	0	0	0	0	0	0	0	0	0	0	0	0	0	0	0	0	0
>SD_Shr-41210	0	0.000116815	0	0	0	0	0	0	0	0	0	0	0	0	0	0	0	0	0	0	0	0	0	0	0	0	0	0	0	0	0	0	0	0	0	0
>SD_Shr-41214	0	0.000116815	0	0	0	0	0	0	0	0	0	0	0	0	0	0	0	0	0	0	0	0	0	0	0	0	0	0	0	0	0	0	0	0	0	0
>SD_Shr-41221	0	0.000116815	0	0	0	0	0	0	0	0	0	0	0	0	0	0	0	0	0	0	0	0	0	0	0	0	0	0	0	0	0	0	0	0	0	0
>SD_Shr-41233	0	0.000116815	0	0	0	0	0	0	0	0	0	0	0	0	0	0	0	0	0	0	0	0	0	0	0	0	0	0	0	0	0	0	0	0	0	0
>SD_Shr-41236	0	0.000116815	0	0	0	0	0	0	0	0	0	0	0	0	0	0	0	0	0	0	0	0	0	0	0	0	0	0	0	0	0	0	0	0	0	0
>SD_Shr-41249	0	0.000116815	0	0	0	0	0	0	0	0	0	0	0	0	0	0	0	0	0	0	0	0	0	0	0	0	0	0	0	0	0	0	0	0	0	0
>SD_Shr-41252	0	0.000116815	0	0	0	0	0	0	0	0	0	0	0	0	0	0	0	0	0	0	0	0	0	0	0	0	0	0	0	0	0	0	0	0	0	0
>SD_Shr-41272	0	0.000116815	0	0	0	0	0	0	0	0	0	0	0	0	0	0	0	0	0	0	0	0	0	0	0	0	0	0	0	0	0	0	0	0	0	0
>SD_Shr-41273	0	0.000116815	0	0	0	0	0	0	0	0	0	0	0	0	0	0	0	0	0	0	0	0	0	0	0	0	0	0	0	0	0	0	0	0	0	0
>SD_Shr-41296	0	0.000116815	0	0	0	0	0	0	0	0	0	0	0	0	0	0	0	0	0	0	0	0	0	0	0	0	0	0	0	0	0	0	0	0	0	0
>SD_Shr-41334	0	0.000116815	0	0	0	0	0	0	0	0	0	0	0	0	0	0	0	0	0	0	0	0	0	0	0	0	0	0	0	0	0	0	0	0	0	0
>SD_Shr-41349	0	0.000116815	0	0	0	0	0	0	0	0	0	0	0	0	0	0	0	0	0	0	0	0	0	0	0	0	0	0	0	0	0	0	0	0	0	0
>SD_Shr-41362	0	0.000116815	0	0	0	0	0	0	0	0	0	0	0	0	0	0	0	0	0	0	0	0	0	0	0	0	0	0	0	0	0	0	0	0	0	0
>SD_Shr-41406	0	0.000116815	0	0	0	0	0	0	0	0	0	0	0	0	0	0	0	0	0	0	0	0	0	0	0	0	0	0	0	0	0	0	0	0	0	0
>SD_Shr-41482	0	0.000116815	0	0	0	0	0	0	0	0	0	0	0	0	0	0	0	0	0	0	0	0	0	0	0	0	0	0	0	0	0	0	0	0	0	0
>SD_Shr-41508	0	0.000116815	0	0	0	0	0	0	0	0	0	0	0	0	0	0	0	0	0	0	0	0	0	0	0	0	0	0	0	0	0	0	0	0	0	0
>SD_Shr-41548	0	0.000116815	0	0	0	0	0	0	0	0	0	0	0	0	0	0	0	0	0	0	0	0	0	0	0	0	0	0	0	0	0	0	0	0	0	0
>SD_Shr-41556	0	0.000116815	0	0	0	0	0	0	0	0	0	0	0	0	0	0	0	0	0	0	0	0	0	0	0	0	0	0	0	0	0	0	0	0	0	0
>SD_Shr-41558	0	0.000116815	0	0	0	0	0	0	0	0	0	0	0	0	0	0	0	0	0	0	0	0	0	0	0	0	0	0	0	0	0	0	0	0	0	0
>SD_Shr-41563	0	0.000116815	0	0	0	0	0	0	0	0	0	0	0	0	0	0	0	0	0	0	0	0	0	0	0	0	0	0	0	0	0	0	0	0	0	0
>SD_Shr-41571	0	0.000116815	0	0	0	0	0	0	0	0	0	0	0	0	0	0	0	0	0	0	0	0	0	0	0	0	0	0	0	0	0	0	0	0	0	0
>SD_Shr-41594	0	0.000116815	0	0	0	0	0	0	0	0	0	0	0	0	0	0	0	0	0	0	0	0	0	0	0	0	0	0	0	0	0	0	0	0	0	0
>SD_Shr-40877	0	0	0	0	0	5.13424e-05	0	0	0	0	0	2.58324e-05	0	0	0	0	0	0	0	0	0	0	0	0	0	0	0	0	3.94491e-05	0	0	0	0	0	0	0
>SD_Shr-30106	5.77331e-05	5.84075e-05	0	0	0	0	0	0	0	0	0	0	0	0	0	0	0	0	0	0	0	0	0	0	0	0	0	0	0	0	0	0	0	0	0	0
>SD_Shr-30589	5.77331e-05	5.84075e-05	0	0	0	0	0	0	0	0	0	0	0	0	0	0	0	0	0	0	0	0	0	0	0	0	0	0	0	0	0	0	0	0	0	0
>SD_Shr-31702	5.77331e-05	5.84075e-05	0	0	0	0	0	0	0	0	0	0	0	0	0	0	0	0	0	0	0	0	0	0	0	0	0	0	0	0	0	0	0	0	0	0
>SD_Shr-33300	5.77331e-05	5.84075e-05	0	0	0	0	0	0	0	0	0	0	0	0	0	0	0	0	0	0	0	0	0	0	0	0	0	0	0	0	0	0	0	0	0	0
>SD_Shr-34027	5.77331e-05	5.84075e-05	0	0	0	0	0	0	0	0	0	0	0	0	0	0	0	0	0	0	0	0	0	0	0	0	0	0	0	0	0	0	0	0	0	0
>SD_Shr-41053	5.77331e-05	5.84075e-05	0	0	0	0	0	0	0	0	0	0	0	0	0	0	0	0	0	0	0	0	0	0	0	0	0	0	0	0	0	0	0	0	0	0
>SD_Shr-41137	5.77331e-05	5.84075e-05	0	0	0	0	0	0	0	0	0	0	0	0	0	0	0	0	0	0	0	0	0	0	0	0	0	0	0	0	0	0	0	0	0	0
>SD_Shr-41244	5.77331e-05	5.84075e-05	0	0	0	0	0	0	0	0	0	0	0	0	0	0	0	0	0	0	0	0	0	0	0	0	0	0	0	0	0	0	0	0	0	0
>SD_Shr-41271	5.77331e-05	5.84075e-05	0	0	0	0	0	0	0	0	0	0	0	0	0	0	0	0	0	0	0	0	0	0	0	0	0	0	0	0	0	0	0	0	0	0
>SD_Shr-41280	5.77331e-05	5.84075e-05	0	0	0	0	0	0	0	0	0	0	0	0	0	0	0	0	0	0	0	0	0	0	0	0	0	0	0	0	0	0	0	0	0	0
>SD_Shr-41323	5.77331e-05	5.84075e-05	0	0	0	0	0	0	0	0	0	0	0	0	0	0	0	0	0	0	0	0	0	0	0	0	0	0	0	0	0	0	0	0	0	0
>SD_Shr-41441	5.77331e-05	5.84075e-05	0	0	0	0	0	0	0	0	0	0	0	0	0	0	0	0	0	0	0	0	0	0	0	0	0	0	0	0	0	0	0	0	0	0
>SD_Shr-41488	5.77331e-05	5.84075e-05	0	0	0	0	0	0	0	0	0	0	0	0	0	0	0	0	0	0	0	0	0	0	0	0	0	0	0	0	0	0	0	0	0	0
>SD_Shr-41585	0	0	0	0	0	0	0	0	0	0	0	0	7.23951e-05	0	0	0	0	0	0	0	0	0	0	0	0	0	0	0	0	0	0	4.37348e-05	0	0	0	0
>SD_Shr-41590	0	0	0	0	0	0	0	0	0	0	0	0	7.23951e-05	0	0	0	0	0	0	0	0	0	0	0	0	0	0	0	0	0	0	4.37348e-05	0	0	0	0
>SD_Shr-41497	0	0	0	0	0	0	0	0	0	7.21236e-05	0	0	0	0	0	0	0	0	0	0	0	0	0	0	0	0	0	0	0	0	0	4.37348e-05	0	0	0	0
>SD_Shr-32016	0	5.84075e-05	0	0	0	0	0	0	0	0	0	0	0	0	0	0	0	0	0	0	0	5.72866e-05	0	0	0	0	0	0	0	0	0	0	0	0	0	0
>SD_Shr-40966	0	0	0	0	0	0	0	0	0	0	0	0	7.23951e-05	0	0	0	0	0	0	0	0	0	0	0	0	0	0	1.93449e-05	0	2.38214e-05	0	0	0	0	0	0
>SD_Shr-40958	0	0	0	0	0	0	0	0	0	0	0	0	0	0	0	0	0	0	0	0	0	0	0	0	0	0	0	1.93449e-05	0	0	0	0	0	9.61996e-05	0	0
>SD_Shr-30890	0.000115466	0	0	0	0	0	0	0	0	0	0	0	0	0	0	0	0	0	0	0	0	0	0	0	0	0	0	0	0	0	0	0	0	0	0	0
>SD_Shr-41075	0.000115466	0	0	0	0	0	0	0	0	0	0	0	0	0	0	0	0	0	0	0	0	0	0	0	0	0	0	0	0	0	0	0	0	0	0	0
>SD_Shr-41077	0.000115466	0	0	0	0	0	0	0	0	0	0	0	0	0	0	0	0	0	0	0	0	0	0	0	0	0	0	0	0	0	0	0	0	0	0	0
>SD_Shr-41091	0.000115466	0	0	0	0	0	0	0	0	0	0	0	0	0	0	0	0	0	0	0	0	0	0	0	0	0	0	0	0	0	0	0	0	0	0	0
>SD_Shr-41095	0.000115466	0	0	0	0	0	0	0	0	0	0	0	0	0	0	0	0	0	0	0	0	0	0	0	0	0	0	0	0	0	0	0	0	0	0	0
>SD_Shr-41105	0.000115466	0	0	0	0	0	0	0	0	0	0	0	0	0	0	0	0	0	0	0	0	0	0	0	0	0	0	0	0	0	0	0	0	0	0	0
>SD_Shr-41166	0.000115466	0	0	0	0	0	0	0	0	0	0	0	0	0	0	0	0	0	0	0	0	0	0	0	0	0	0	0	0	0	0	0	0	0	0	0
>SD_Shr-41177	0.000115466	0	0	0	0	0	0	0	0	0	0	0	0	0	0	0	0	0	0	0	0	0	0	0	0	0	0	0	0	0	0	0	0	0	0	0
>SD_Shr-41185	0.000115466	0	0	0	0	0	0	0	0	0	0	0	0	0	0	0	0	0	0	0	0	0	0	0	0	0	0	0	0	0	0	0	0	0	0	0
>SD_Shr-41186	0.000115466	0	0	0	0	0	0	0	0	0	0	0	0	0	0	0	0	0	0	0	0	0	0	0	0	0	0	0	0	0	0	0	0	0	0	0
>SD_Shr-41202	0.000115466	0	0	0	0	0	0	0	0	0	0	0	0	0	0	0	0	0	0	0	0	0	0	0	0	0	0	0	0	0	0	0	0	0	0	0
>SD_Shr-41226	0.000115466	0	0	0	0	0	0	0	0	0	0	0	0	0	0	0	0	0	0	0	0	0	0	0	0	0	0	0	0	0	0	0	0	0	0	0
>SD_Shr-41284	0.000115466	0	0	0	0	0	0	0	0	0	0	0	0	0	0	0	0	0	0	0	0	0	0	0	0	0	0	0	0	0	0	0	0	0	0	0
>SD_Shr-41315	0.000115466	0	0	0	0	0	0	0	0	0	0	0	0	0	0	0	0	0	0	0	0	0	0	0	0	0	0	0	0	0	0	0	0	0	0	0
>SD_Shr-41335	0.000115466	0	0	0	0	0	0	0	0	0	0	0	0	0	0	0	0	0	0	0	0	0	0	0	0	0	0	0	0	0	0	0	0	0	0	0
>SD_Shr-41336	0.000115466	0	0	0	0	0	0	0	0	0	0	0	0	0	0	0	0	0	0	0	0	0	0	0	0	0	0	0	0	0	0	0	0	0	0	0
>SD_Shr-41337	0.000115466	0	0	0	0	0	0	0	0	0	0	0	0	0	0	0	0	0	0	0	0	0	0	0	0	0	0	0	0	0	0	0	0	0	0	0
>SD_Shr-41357	0.000115466	0	0	0	0	0	0	0	0	0	0	0	0	0	0	0	0	0	0	0	0	0	0	0	0	0	0	0	0	0	0	0	0	0	0	0
>SD_Shr-41361	0.000115466	0	0	0	0	0	0	0	0	0	0	0	0	0	0	0	0	0	0	0	0	0	0	0	0	0	0	0	0	0	0	0	0	0	0	0
>SD_Shr-41366	0.000115466	0	0	0	0	0	0	0	0	0	0	0	0	0	0	0	0	0	0	0	0	0	0	0	0	0	0	0	0	0	0	0	0	0	0	0
>SD_Shr-41377	0.000115466	0	0	0	0	0	0	0	0	0	0	0	0	0	0	0	0	0	0	0	0	0	0	0	0	0	0	0	0	0	0	0	0	0	0	0
>SD_Shr-41384	0.000115466	0	0	0	0	0	0	0	0	0	0	0	0	0	0	0	0	0	0	0	0	0	0	0	0	0	0	0	0	0	0	0	0	0	0	0
>SD_Shr-41522	0.000115466	0	0	0	0	0	0	0	0	0	0	0	0	0	0	0	0	0	0	0	0	0	0	0	0	0	0	0	0	0	0	0	0	0	0	0
>SD_Shr-41523	0.000115466	0	0	0	0	0	0	0	0	0	0	0	0	0	0	0	0	0	0	0	0	0	0	0	0	0	0	0	0	0	0	0	0	0	0	0
>SD_Shr-41529	0.000115466	0	0	0	0	0	0	0	0	0	0	0	0	0	0	0	0	0	0	0	0	0	0	0	0	0	0	0	0	0	0	0	0	0	0	0
>SD_Shr-41545	0.000115466	0	0	0	0	0	0	0	0	0	0	0	0	0	0	0	0	0	0	0	0	0	0	0	0	0	0	0	0	0	0	0	0	0	0	0
>SD_Shr-40960	0	0	0	0	0	0	0	0	0	0	0	0	0	0	0	5.6612e-05	0	0	0	0	0	0	0	0	0	0	0	1.93449e-05	3.94491e-05	0	0	0	0	0	0	0
>SD_Shr-40917	0	0	0	0	0	0	0	0	0	0	0	0	0	0	0	0	0	0	0	0	0	0	0	0	0	0	3.64178e-05	0	7.88982e-05	0	0	0	0	0	0	0
>SD_Shr-41261	0	0	0	0	7.56368e-05	0	0	0	0	0	0	0	0	0	0	0	0	0	0	0	0	0	0	0	0	0	0	0	3.94491e-05	0	0	0	0	0	0	0
>SD_Shr-41351	0	5.84075e-05	0	0	0	0	0	0	0	0	0	0	0	0	0	5.6612e-05	0	0	0	0	0	0	0	0	0	0	0	0	0	0	0	0	0	0	0	0
>SD_Shr-30643	0	5.84075e-05	0	0	0	0	0	0	0	0	0	0	0	0	0	0	0	0	0	0	0	0	0	0	0	0	0	0	0	0	5.63155e-05	0	0	0	0	0
>SD_Shr-41176	0	5.84075e-05	0	0	0	0	0	0	0	0	0	0	0	0	0	0	0	0	0	0	0	0	0	0	0	0	0	0	0	0	5.63155e-05	0	0	0	0	0
>SD_Shr-41254	0	5.84075e-05	0	0	0	0	0	0	0	0	0	0	0	0	0	0	0	0	0	0	0	0	0	0	0	0	0	0	0	0	5.63155e-05	0	0	0	0	0
>SD_Shr-41256	0	5.84075e-05	0	0	0	0	0	0	0	0	0	0	0	0	0	0	0	0	0	0	0	0	0	0	0	0	0	0	0	0	5.63155e-05	0	0	0	0	0
>SD_Shr-41303	0	5.84075e-05	0	0	0	0	0	0	0	0	0	0	0	0	0	0	0	0	0	0	0	0	0	0	0	0	0	0	0	0	5.63155e-05	0	0	0	0	0
>SD_Shr-41412	0	5.84075e-05	0	0	0	0	0	0	0	0	0	0	0	0	0	0	0	0	0	0	0	0	0	0	0	0	0	0	0	0	5.63155e-05	0	0	0	0	0
>SD_Shr-41512	0	5.84075e-05	0	0	0	0	0	0	0	0	0	0	0	0	0	0	0	0	0	0	0	0	0	0	0	0	0	0	0	0	5.63155e-05	0	0	0	0	0
>SD_Shr-41593	0	0	0	0	0	0	0	0	0	0	0	0	0	0	0	0	0	0	0	0	0	0	7.08612e-05	0	0	0	0	0	0	0	0	4.37348e-05	0	0	0	0
>SD_Shr-30491	0	0	0	0	0	0	0	0	0	0	0	0	0	0	0	0	0	0	0	0	0	0.000114573	0	0	0	0	0	0	0	0	0	0	0	0	0	0
>SD_Shr-41039	0	0	0	0	0	0	0	0	0	0	0	0	0	0	0	0	0	0	0	0	0	0	0	0	0	9.07514e-05	0	0	0	2.38214e-05	0	0	0	0	0	0
>SD_Shr-41530	0	0	0	0	0	0	0	0	0	0	0	0	0	0	0	0	0	0	7.4749e-05	0	0	0	0	0	0	0	0	0	3.94491e-05	0	0	0	0	0	0	0
>SD_Shr-41073	5.77331e-05	0	0	0	0	0	0	0	0	0	0	0	0	0	0	0	0	0	0	0	0	0	0	0	0	0	0	0	0	0	5.63155e-05	0	0	0	0	0
>SD_Shr-41159	5.77331e-05	0	0	0	0	0	0	0	0	0	0	0	0	0	0	0	0	0	0	0	0	0	0	0	0	0	0	0	0	0	5.63155e-05	0	0	0	0	0
>SD_Shr-41139	0	0	0	0	0	0	0	0	0	0	0	0	0	0	0	5.6612e-05	0	0	0	0	0	5.72866e-05	0	0	0	0	0	0	0	0	0	0	0	0	0	0
>SD_Shr-41427	0	0	0	0	0	0	0	6.57718e-05	0	0	0	0	0	0	0	0	0	0	0	0	0	0	0	0	0	0	0	0	0	0	0	0	0	4.80998e-05	0	0
>SD_Shr-41168	0	0	0	0	0	0	0	0	0	0	0	0	0	0	0	0	0	0	0	6.75489e-05	4.59303e-05	0	0	0	0	0	0	0	0	0	0	0	0	0	0	0
>SD_Shr-41170	0	0	0	0	0	0	0	0	0	0	0	0	0	0	0	0	0	0	0	6.75489e-05	4.59303e-05	0	0	0	0	0	0	0	0	0	0	0	0	0	0	0
>SD_Shr-41392	0	0	0	0	0	0	0	0	0	0	0	0	0	0	0	0	0	0	0	6.75489e-05	4.59303e-05	0	0	0	0	0	0	0	0	0	0	0	0	0	0	0
>SD_Shr-41216	0	0	0	0	0	0	0	0	0	0	0	0	0	0	0	0	0	6.96568e-05	0	0	0	0	0	0	0	0	0	0	0	0	0	4.37348e-05	0	0	0	0
>SD_Shr-40928	0	0	0	0	0	0	0	0	0	0	0	2.58324e-05	0	0	0	0	0	0	0	0	0	0	0	0	0	0	0	0	0	0	0	8.74695e-05	0	0	0	0
>SD_Shr-30486	0	5.84075e-05	0	0	0	0	0	0	0	0	0	0	0	0	0	0	0	0	0	0	0	0	0	0	0	0	0	0	0	0	0	0	5.48663e-05	0	0	0
>SD_Shr-41494	0	5.84075e-05	0	0	0	0	0	0	0	0	0	0	0	0	0	0	0	0	0	0	0	0	0	0	0	0	0	0	0	0	0	0	5.48663e-05	0	0	0
>SD_Shr-41078	0	0	0	0	0	0	0	0	0	0	0	0	0	0	0	0.000113224	0	0	0	0	0	0	0	0	0	0	0	0	0	0	0	0	0	0	0	0
>SD_Shr-41419	0	0	0	0	0	0	0	0	0	0	0	0	0	0	0	0.000113224	0	0	0	0	0	0	0	0	0	0	0	0	0	0	0	0	0	0	0	0
>SD_Shr-41481	0	0	0	0	0	0	0	0	0	0	0	0	0	0	0	0.000113224	0	0	0	0	0	0	0	0	0	0	0	0	0	0	0	0	0	0	0	0
>SD_Shr-41020	0	0	0	0	0	0	0	0	0	0	0	0	0	0	0	5.6612e-05	0	0	0	0	0	0	0	0	0	0	0	0	0	0	5.63155e-05	0	0	0	0	0
>SD_Shr-41237	0	0	0	0	0	0	6.6791e-05	0	0	0	0	0	0	0	0	0	0	0	0	0	4.59303e-05	0	0	0	0	0	0	0	0	0	0	0	0	0	0	0
>SD_Shr-41502	0	0	0	0	0	0	6.6791e-05	0	0	0	0	0	0	0	0	0	0	0	0	0	4.59303e-05	0	0	0	0	0	0	0	0	0	0	0	0	0	0	0
>SD_Shr-41018	0	0	0	0	0	0	0	0	0	0	0	0	0	0	0	0	0	0	0	0	0	0	0	0	0	0	0	0	0	0	0.000112631	0	0	0	0	0
>SD_Shr-41123	0	0	0	0	0	0	0	0	0	0	0	0	0	0	0	0	0	0	0	0	0	0	0	0	0	0	0	0	0	0	0.000112631	0	0	0	0	0
>SD_Shr-41178	0	0	0	0	0	0	0	0	0	0	0	0	0	0	0	0	0	0	0	0	0	0	0	0	0	0	0	0	0	0	0.000112631	0	0	0	0	0
>SD_Shr-41416	0	0	0	0	0	0	0	0	0	0	0	0	0	0	0	0	0	0	0	0	0	0	0	0	0	0	0	0	0	0	0.000112631	0	0	0	0	0
>SD_Shr-41181	5.77331e-05	0	0	0	0	0	0	0	0	0	0	0	0	0	0	0	0	0	0	0	0	0	0	0	0	0	0	0	0	0	0	0	5.48663e-05	0	0	0
>SD_Shr-41539	5.77331e-05	0	0	0	0	0	0	0	0	0	0	0	0	0	0	0	0	0	0	0	0	0	0	0	0	0	0	0	0	0	0	0	5.48663e-05	0	0	0
>SD_Shr-41308	0	0	0	0	0	0	0	0	0	0	0	0	0	0	0	0	0	0	0	0	0	0	0	0	6.8728e-05	0	0	0	0	0	0	4.37348e-05	0	0	0	0
>SD_Shr-41354	0	0	0	0	0	0	0	0	0	0	0	0	0	0	0	0	0	0	0	0	0	0	0	0	6.8728e-05	0	0	0	0	0	0	4.37348e-05	0	0	0	0
>SD_Shr-41119	0	0	0	0	7.56368e-05	0	0	0	0	0	0	0	0	0	0	0	0	0	0	0	0	0	0	0	0	0	3.64178e-05	0	0	0	0	0	0	0	0	0
>SD_Shr-41277	0	0	0	0	7.56368e-05	0	0	0	0	0	0	0	0	0	0	0	0	0	0	0	0	0	0	0	0	0	3.64178e-05	0	0	0	0	0	0	0	0	0
>SD_Shr-41544	0	0	0	0	7.56368e-05	0	0	0	0	0	0	0	0	0	0	0	0	0	0	0	0	0	0	0	0	0	3.64178e-05	0	0	0	0	0	0	0	0	0
>SD_Shr-41243	0	0	0	0	0	0	0	6.57718e-05	0	0	0	0	0	0	0	0	0	0	0	0	4.59303e-05	0	0	0	0	0	0	0	0	0	0	0	0	0	0	0
>SD_Shr-41478	0	0	0	0	0	0	0	6.57718e-05	0	0	0	0	0	0	0	0	0	0	0	0	4.59303e-05	0	0	0	0	0	0	0	0	0	0	0	0	0	0	0
>SD_Shr-41461	0	0	0	0	0	0	0	0	0	0	0	0	0	0	0	0	0	0	7.4749e-05	0	0	0	0	0	0	0	3.64178e-05	0	0	0	0	0	0	0	0	0
>SD_Shr-41491	0	0	0	0	0	0	0	0	0	0	0	0	0	0	0	0	0	0	7.4749e-05	0	0	0	0	0	0	0	3.64178e-05	0	0	0	0	0	0	0	0	0
>SD_Shr-41538	0	0	0	0	0	0	0	0	0	0	0	0	0	0	0	0	0	0	7.4749e-05	0	0	0	0	0	0	0	3.64178e-05	0	0	0	0	0	0	0	0	0
>SD_Shr-32697	0	0	0	0	0	0	0	0	0	0	0	0	0	0	0	0	0	0	0	0	0	0	0	0	0	0	0	3.86899e-05	0	2.38214e-05	0	0	0	4.80998e-05	0	0
>SD_Shr-41024	0	0	0	0	0	0	6.6791e-05	0	0	0	0	0	0	0	0	0	0	0	0	0	0	0	0	0	0	0	0	0	0	0	0	4.37348e-05	0	0	0	0
>SD_Shr-32605	0	5.84075e-05	0	0	0	5.13424e-05	0	0	0	0	0	0	0	0	0	0	0	0	0	0	0	0	0	0	0	0	0	0	0	0	0	0	0	0	0	0
>SD_Shr-33464	0	5.84075e-05	0	0	0	5.13424e-05	0	0	0	0	0	0	0	0	0	0	0	0	0	0	0	0	0	0	0	0	0	0	0	0	0	0	0	0	0	0
>SD_Shr-41017	0	5.84075e-05	0	0	0	5.13424e-05	0	0	0	0	0	0	0	0	0	0	0	0	0	0	0	0	0	0	0	0	0	0	0	0	0	0	0	0	0	0
>SD_Shr-41215	0	5.84075e-05	0	0	0	5.13424e-05	0	0	0	0	0	0	0	0	0	0	0	0	0	0	0	0	0	0	0	0	0	0	0	0	0	0	0	0	0	0
>SD_Shr-41258	0	5.84075e-05	0	0	0	5.13424e-05	0	0	0	0	0	0	0	0	0	0	0	0	0	0	0	0	0	0	0	0	0	0	0	0	0	0	0	0	0	0
>SD_Shr-41259	0	5.84075e-05	0	0	0	5.13424e-05	0	0	0	0	0	0	0	0	0	0	0	0	0	0	0	0	0	0	0	0	0	0	0	0	0	0	0	0	0	0
>SD_Shr-41294	0	5.84075e-05	0	0	0	5.13424e-05	0	0	0	0	0	0	0	0	0	0	0	0	0	0	0	0	0	0	0	0	0	0	0	0	0	0	0	0	0	0
>SD_Shr-41306	0	5.84075e-05	0	0	0	5.13424e-05	0	0	0	0	0	0	0	0	0	0	0	0	0	0	0	0	0	0	0	0	0	0	0	0	0	0	0	0	0	0
>SD_Shr-41487	0	5.84075e-05	0	0	0	5.13424e-05	0	0	0	0	0	0	0	0	0	0	0	0	0	0	0	0	0	0	0	0	0	0	0	0	0	0	0	0	0	0
>SD_Shr-41514	0	5.84075e-05	0	0	0	5.13424e-05	0	0	0	0	0	0	0	0	0	0	0	0	0	0	0	0	0	0	0	0	0	0	0	0	0	0	0	0	0	0
>SD_Shr-41586	0	0	0	0	0	0	0	0	0	0	0	0	0	0	0	0	0	0	0	0	0	0	0	0	0	0	0	0	0	0	0	0	0.000109733	0	0	0
>SD_Shr-40830	0	0	0	0	0	0	0	0	0	0	0	0	0	0	0	0	0	0	0	0	0	0	0	0	0	0	0.000109253	0	0	0	0	0	0	0	0	0
>SD_Shr-40874	0	0	0	0	0	0	0	0	0	0	0	0	0	0	0	0	0	0	0	0	0	0	0	0	0	0	0.000109253	0	0	0	0	0	0	0	0	0
>SD_Shr-41444	0	0	0	0	0	0	0	0	0	0	0	0	0	0	0	0	0	6.96568e-05	0	0	0	0	0	0	0	0	0	0	3.94491e-05	0	0	0	0	0	0	0
>SD_Shr-00021	0	0	0	0	0	0	0	0	0	0	0.000109098	0	0	0	0	0	0	0	0	0	0	0	0	0	0	0	0	0	0	0	0	0	0	0	0	0
>SD_Shr-30223	0	0	0	0	0	0	0	0	0	0	0.000109098	0	0	0	0	0	0	0	0	0	0	0	0	0	0	0	0	0	0	0	0	0	0	0	0	0
>SD_Shr-32254	0	0	0	0	0	0	0	0	0	0	0.000109098	0	0	0	0	0	0	0	0	0	0	0	0	0	0	0	0	0	0	0	0	0	0	0	0	0
>SD_Shr-32300	0	0	0	0	0	0	0	0	0	0	0.000109098	0	0	0	0	0	0	0	0	0	0	0	0	0	0	0	0	0	0	0	0	0	0	0	0	0
>SD_Shr-30035	5.77331e-05	0	0	0	0	5.13424e-05	0	0	0	0	0	0	0	0	0	0	0	0	0	0	0	0	0	0	0	0	0	0	0	0	0	0	0	0	0	0
>SD_Shr-31185	5.77331e-05	0	0	0	0	5.13424e-05	0	0	0	0	0	0	0	0	0	0	0	0	0	0	0	0	0	0	0	0	0	0	0	0	0	0	0	0	0	0
>SD_Shr-34018	5.77331e-05	0	0	0	0	5.13424e-05	0	0	0	0	0	0	0	0	0	0	0	0	0	0	0	0	0	0	0	0	0	0	0	0	0	0	0	0	0	0
>SD_Shr-35345	5.77331e-05	0	0	0	0	5.13424e-05	0	0	0	0	0	0	0	0	0	0	0	0	0	0	0	0	0	0	0	0	0	0	0	0	0	0	0	0	0	0
>SD_Shr-41356	5.77331e-05	0	0	0	0	5.13424e-05	0	0	0	0	0	0	0	0	0	0	0	0	0	0	0	0	0	0	0	0	0	0	0	0	0	0	0	0	0	0
>SD_Shr-41371	5.77331e-05	0	0	0	0	5.13424e-05	0	0	0	0	0	0	0	0	0	0	0	0	0	0	0	0	0	0	0	0	0	0	0	0	0	0	0	0	0	0
>SD_Shr-41475	5.77331e-05	0	0	0	0	5.13424e-05	0	0	0	0	0	0	0	0	0	0	0	0	0	0	0	0	0	0	0	0	0	0	0	0	0	0	0	0	0	0
>SD_Shr-41562	5.77331e-05	0	0	0	0	5.13424e-05	0	0	0	0	0	0	0	0	0	0	0	0	0	0	0	0	0	0	0	0	0	0	0	0	0	0	0	0	0	0
>SD_Shr-41447	0	0	0	0	0	0	0	0	0	0	0	0	7.23951e-05	0	0	0	0	0	0	0	0	0	0	0	0	0	3.64178e-05	0	0	0	0	0	0	0	0	0
>SD_Shr-41383	0	0	0	0	0	5.13424e-05	0	0	0	0	0	0	0	0	0	0	0	0	0	0	0	5.72866e-05	0	0	0	0	0	0	0	0	0	0	0	0	0	0
>SD_Shr-41141	0	0	0	0	0	0	0	0	0	7.21236e-05	0	0	0	0	0	0	0	0	0	0	0	0	0	0	0	0	3.64178e-05	0	0	0	0	0	0	0	0	0
>SD_Shr-40776	0	0	0	0	0	0	0	0	0	0	0	5.16648e-05	0	0	0	5.6612e-05	0	0	0	0	0	0	0	0	0	0	0	0	0	0	0	0	0	0	0	0
>SD_Shr-41389	0	0	0	0	0	0	0	0	0	0	0	0	0	0	0	0	8.87304e-05	0	0	0	0	0	0	0	0	0	0	1.93449e-05	0	0	0	0	0	0	0	0
>SD_Shr-41096	0	0	0	0	0	5.13424e-05	0	0	0	0	0	0	0	0	0	5.6612e-05	0	0	0	0	0	0	0	0	0	0	0	0	0	0	0	0	0	0	0	0
>SD_Shr-41149	0	0	0	0	0	5.13424e-05	0	0	0	0	0	0	0	0	0	5.6612e-05	0	0	0	0	0	0	0	0	0	0	0	0	0	0	0	0	0	0	0	0
>SD_Shr-41297	0	0	0	0	0	5.13424e-05	0	0	0	0	0	0	0	0	0	0	0	0	0	0	0	0	0	0	0	0	0	0	0	0	5.63155e-05	0	0	0	0	0
>SD_Shr-30306	0	0	0	0	0	0	0	0	0	0	0	0	0	0	0	0	0	0	0	0	0	0	0	0	6.8728e-05	0	0	3.86899e-05	0	0	0	0	0	0	0	0
>SD_Shr-41012	0	0	0	0	0	0	0	0	0	0	0	0	0	0	0	0	0	0	0	0	0	0	7.08612e-05	0	0	0	3.64178e-05	0	0	0	0	0	0	0	0	0
>SD_Shr-41403	0	0	0	0	0	0	0	0	0	0	0	2.58324e-05	0	0	0	0	0	0	0	0	0	0	0	8.10826e-05	0	0	0	0	0	0	0	0	0	0	0	0
>SD_Shr-41385	0	0	0	0	0	0	0	0	0	0	0	0	0	0	0	0	0	0	0	0	0	0	0	0	0	0	0	1.93449e-05	0	0	0	0	0	0	8.72592e-05	0
>SD_Shr-40770	0	0	0	0	0	0	0	0	0	0	0	2.58324e-05	0	0	0	5.6612e-05	0	0	0	0	0	0	0	0	0	0	0	0	0	2.38214e-05	0	0	0	0	0	0
>SD_Shr-41071	0	0	0	0	0	0	6.6791e-05	0	0	0	0	0	0	0	0	0	0	0	0	0	0	0	0	0	0	0	0	0	3.94491e-05	0	0	0	0	0	0	0
>SD_Shr-41152	0	0	0	0	0	5.13424e-05	0	0	0	0	0	0	0	0	0	0	0	0	0	0	0	0	0	0	0	0	0	0	0	0	0	0	5.48663e-05	0	0	0
>SD_Shr-41276	0	0	0	0	0	0	0	0	0	0	0	0	0	0	0	0	0	6.96568e-05	0	0	0	0	0	0	0	0	3.64178e-05	0	0	0	0	0	0	0	0	0
>SD_Shr-41321	0	0	0	0	0	0	0	0	0	0	0	0	0	0	0	0	0	6.96568e-05	0	0	0	0	0	0	0	0	3.64178e-05	0	0	0	0	0	0	0	0	0
>SD_Shr-41029	5.77331e-05	0	0	0	0	0	0	0	0	0	0	0	0	0	0	0	0	0	0	0	0	0	0	0	0	0	0	0	0	0	0	0	0	4.80998e-05	0	0
>SD_Shr-41143	5.77331e-05	0	0	0	0	0	0	0	0	0	0	0	0	0	0	0	0	0	0	0	0	0	0	0	0	0	0	0	0	0	0	0	0	4.80998e-05	0	0
>SD_Shr-41417	5.77331e-05	0	0	0	0	0	0	0	0	0	0	0	0	0	0	0	0	0	0	0	0	0	0	0	0	0	0	0	0	0	0	0	0	4.80998e-05	0	0
>SD_Shr-41112	0	0	0	0	0	0	0	0	0	0	0	0	0	0	0	0	0	0	0	0	0	5.72866e-05	0	0	0	0	0	0	0	0	0	0	0	4.80998e-05	0	0
>SD_Shr-41462	0	0	0	0	0	0	0	6.57718e-05	0	0	0	0	0	0	0	0	0	0	0	0	0	0	0	0	0	0	0	0	3.94491e-05	0	0	0	0	0	0	0
>SD_Shr-32588	0	0	0	0	0	0	0	0	0	0	0	0	0	0	0	0	0	0	0	0	0	0	0	0	6.8728e-05	0	3.64178e-05	0	0	0	0	0	0	0	0	0
>SD_Shr-41330	0	0	0	0	0	0	0	0	0	0	0	0	0	0	0	0	0	0	0	0	0	0	0	0	6.8728e-05	0	3.64178e-05	0	0	0	0	0	0	0	0	0
>SD_Shr-41021	0	0	0	0	0	0	0	0	0	0	0	0	0	0	0	0	0	0	0	0	0	0	0	8.10826e-05	0	0	0	0	0	2.38214e-05	0	0	0	0	0	0
>SD_Shr-41067	0	0	0	0	0	0	0	0	0	0	0	0	0	0	0	0	0	0	0	0	0	0	0	0	0	0	0	0	0	0	5.63155e-05	0	0	4.80998e-05	0	0
>SD_Shr-41423	0	0	0	0	0	0	0	0	0	0	0	0	0	0	0	0	0	0	0	0	0	0	0	0	0	0	0	0	0	0	5.63155e-05	0	0	4.80998e-05	0	0
>SD_Shr-30039	0	5.84075e-05	0	0	0	0	0	0	0	0	0	0	0	0	0	0	0	0	0	0	4.59303e-05	0	0	0	0	0	0	0	0	0	0	0	0	0	0	0
>SD_Shr-30983	0	5.84075e-05	0	0	0	0	0	0	0	0	0	0	0	0	0	0	0	0	0	0	4.59303e-05	0	0	0	0	0	0	0	0	0	0	0	0	0	0	0
>SD_Shr-41501	0	5.84075e-05	0	0	0	0	0	0	0	0	0	0	0	0	0	0	0	0	0	0	4.59303e-05	0	0	0	0	0	0	0	0	0	0	0	0	0	0	0
>SD_Shr-40931	0	0	0	0	0	0	0	0	0	0	0	0	0	0	0	0	0	0	0	0	0	0	0	0	0	0	3.64178e-05	1.93449e-05	0	0	0	0	0	4.80998e-05	0	0
>SD_Shr-41056	5.77331e-05	0	0	0	0	0	0	0	0	0	0	0	0	0	0	0	0	0	0	0	4.59303e-05	0	0	0	0	0	0	0	0	0	0	0	0	0	0	0
>SD_Shr-30782	0	0	0	0	0	0.000102685	0	0	0	0	0	0	0	0	0	0	0	0	0	0	0	0	0	0	0	0	0	0	0	0	0	0	0	0	0	0
>SD_Shr-30921	0	0	0	0	0	0.000102685	0	0	0	0	0	0	0	0	0	0	0	0	0	0	0	0	0	0	0	0	0	0	0	0	0	0	0	0	0	0
>SD_Shr-41182	0	0	0	0	0	0.000102685	0	0	0	0	0	0	0	0	0	0	0	0	0	0	0	0	0	0	0	0	0	0	0	0	0	0	0	0	0	0
>SD_Shr-41193	0	0	0	0	0	0.000102685	0	0	0	0	0	0	0	0	0	0	0	0	0	0	0	0	0	0	0	0	0	0	0	0	0	0	0	0	0	0
>SD_Shr-41239	0	0	0	0	0	0.000102685	0	0	0	0	0	0	0	0	0	0	0	0	0	0	0	0	0	0	0	0	0	0	0	0	0	0	0	0	0	0
>SD_Shr-41268	0	0	0	0	0	0.000102685	0	0	0	0	0	0	0	0	0	0	0	0	0	0	0	0	0	0	0	0	0	0	0	0	0	0	0	0	0	0
>SD_Shr-41291	0	0	0	0	0	0.000102685	0	0	0	0	0	0	0	0	0	0	0	0	0	0	0	0	0	0	0	0	0	0	0	0	0	0	0	0	0	0
>SD_Shr-41302	0	0	0	0	0	0.000102685	0	0	0	0	0	0	0	0	0	0	0	0	0	0	0	0	0	0	0	0	0	0	0	0	0	0	0	0	0	0
>SD_Shr-41305	0	0	0	0	0	0.000102685	0	0	0	0	0	0	0	0	0	0	0	0	0	0	0	0	0	0	0	0	0	0	0	0	0	0	0	0	0	0
>SD_Shr-41381	0	0	0	0	0	0.000102685	0	0	0	0	0	0	0	0	0	0	0	0	0	0	0	0	0	0	0	0	0	0	0	0	0	0	0	0	0	0
>SD_Shr-41452	0	0	0	0	0	0.000102685	0	0	0	0	0	0	0	0	0	0	0	0	0	0	0	0	0	0	0	0	0	0	0	0	0	0	0	0	0	0
>SD_Shr-41007	0	0	0	0	0	0	0	0	0	0	0	0	0	0	0	0	0	0	0	0	4.59303e-05	0	0	0	0	0	0	0	0	0	5.63155e-05	0	0	0	0	0
>SD_Shr-41312	0	0	0	0	0	0	0	6.57718e-05	0	0	0	0	0	0	0	0	0	0	0	0	0	0	0	0	0	0	3.64178e-05	0	0	0	0	0	0	0	0	0
>SD_Shr-41251	0	5.84075e-05	0	0	0	0	0	0	0	0	0	0	0	0	0	0	0	0	0	0	0	0	0	0	0	0	0	0	0	0	0	4.37348e-05	0	0	0	0
>SD_Shr-41253	0	5.84075e-05	0	0	0	0	0	0	0	0	0	0	0	0	0	0	0	0	0	0	0	0	0	0	0	0	0	0	0	0	0	4.37348e-05	0	0	0	0
>SD_Shr-41298	0	5.84075e-05	0	0	0	0	0	0	0	0	0	0	0	0	0	0	0	0	0	0	0	0	0	0	0	0	0	0	0	0	0	4.37348e-05	0	0	0	0
>SD_Shr-10035	0	0	0	0	7.56368e-05	0	0	0	0	0	0	2.58324e-05	0	0	0	0	0	0	0	0	0	0	0	0	0	0	0	0	0	0	0	0	0	0	0	0
>SD_Shr-41151	5.77331e-05	0	0	0	0	0	0	0	0	0	0	0	0	0	0	0	0	0	0	0	0	0	0	0	0	0	0	0	0	0	0	4.37348e-05	0	0	0	0
>SD_Shr-41480	5.77331e-05	0	0	0	0	0	0	0	0	0	0	0	0	0	0	0	0	0	0	0	0	0	0	0	0	0	0	0	0	0	0	4.37348e-05	0	0	0	0
>SD_Shr-41278	0	0	0	0	0	0	0	0	0	0	0	0	0	0	0	0	0	0	0	0	0	5.72866e-05	0	0	0	0	0	0	0	0	0	4.37348e-05	0	0	0	0
>SD_Shr-41079	0	0	0	0	0	0	0	0	0	0	0	0	0	0	0	0	0	0	0	0	4.59303e-05	0	0	0	0	0	0	0	0	0	0	0	5.48663e-05	0	0	0
>SD_Shr-41299	0	0	0	0	0	0	0	0	0	0	0	2.58324e-05	0	0	0	0	0	0	7.4749e-05	0	0	0	0	0	0	0	0	0	0	0	0	0	0	0	0	0
>SD_Shr-41476	0	0	0	0	0	0	0	0	0	0	0	2.58324e-05	0	0	0	0	0	0	7.4749e-05	0	0	0	0	0	0	0	0	0	0	0	0	0	0	0	0	0
>SD_Shr-40790	0	0	0	0	0	0	0	0	0	0	0	0	0	0	0	0	0	0	0	0	0	0	0	0	0	0	3.64178e-05	0	3.94491e-05	2.38214e-05	0	0	0	0	0	0
>SD_Shr-31560	0	0	0	0	0	0	0	0	0	0	0	0	0	0	0	0	0	0	0	0	0	0	0	0	0	0	0	1.93449e-05	0	2.38214e-05	5.63155e-05	0	0	0	0	0
>SD_Shr-32394	0	0	0	0	0	0	0	0	0	0	0	0	0	0	0	0	0	0	0	0	0	0	0	0	0	0	0	1.93449e-05	0	2.38214e-05	5.63155e-05	0	0	0	0	0
>SD_Shr-32428	0	0	0	0	0	0	0	0	0	0	0	0	0	0	0	0	0	0	0	0	0	0	0	0	0	0	0	1.93449e-05	0	2.38214e-05	5.63155e-05	0	0	0	0	0
>SD_Shr-41238	0	0	0	0	7.56368e-05	0	0	0	0	0	0	0	0	0	0	0	0	0	0	0	0	0	0	0	0	0	0	0	0	2.38214e-05	0	0	0	0	0	0
>SD_Shr-41368	0	0	0	0	7.56368e-05	0	0	0	0	0	0	0	0	0	0	0	0	0	0	0	0	0	0	0	0	0	0	0	0	2.38214e-05	0	0	0	0	0	0
>SD_Shr-41500	0	0	0	0	7.56368e-05	0	0	0	0	0	0	0	0	0	0	0	0	0	0	0	0	0	0	0	0	0	0	0	0	2.38214e-05	0	0	0	0	0	0
>SD_Shr-30110	0	0	0	0	0	0	0	0	0	0	0	0	0	9.9235e-05	0	0	0	0	0	0	0	0	0	0	0	0	0	0	0	0	0	0	0	0	0	0
>SD_Shr-30200	0	0	0	0	0	0	0	0	0	0	0	0	0	9.9235e-05	0	0	0	0	0	0	0	0	0	0	0	0	0	0	0	0	0	0	0	0	0	0
>SD_Shr-41032	0	0	0	0	0	0	0	0	0	0	0	0	0	0	0	0	0	0	0	0	0	0	0	0	0	0	0	0	0	0	0	4.37348e-05	5.48663e-05	0	0	0
>SD_Shr-30790	0	0	0	0	0	0	0	0	0	7.21236e-05	0	2.58324e-05	0	0	0	0	0	0	0	0	0	0	0	0	0	0	0	0	0	0	0	0	0	0	0	0
>SD_Shr-41124	0	0	0	0	0	0	0	0	0	7.21236e-05	0	2.58324e-05	0	0	0	0	0	0	0	0	0	0	0	0	0	0	0	0	0	0	0	0	0	0	0	0
>SD_Shr-41457	0	0	0	0	0	0	0	0	0	7.21236e-05	0	2.58324e-05	0	0	0	0	0	0	0	0	0	0	0	0	0	0	0	0	0	0	0	0	0	0	0	0
>SD_Shr-41353	0	5.84075e-05	0	0	0	0	0	0	0	0	0	0	0	0	0	0	0	0	0	0	0	0	0	0	0	0	0	0	3.94491e-05	0	0	0	0	0	0	0
>SD_Shr-41439	0	5.84075e-05	0	0	0	0	0	0	0	0	0	0	0	0	0	0	0	0	0	0	0	0	0	0	0	0	0	0	3.94491e-05	0	0	0	0	0	0	0
>SD_Shr-34271	0	0	0	0	0	5.13424e-05	0	0	0	0	0	0	0	0	0	0	0	0	0	0	4.59303e-05	0	0	0	0	0	0	0	0	0	0	0	0	0	0	0
>SD_Shr-41264	0	0	0	0	0	5.13424e-05	0	0	0	0	0	0	0	0	0	0	0	0	0	0	4.59303e-05	0	0	0	0	0	0	0	0	0	0	0	0	0	0	0
>SD_Shr-41104	5.77331e-05	0	0	0	0	0	0	0	0	0	0	0	0	0	0	0	0	0	0	0	0	0	0	0	0	0	0	0	3.94491e-05	0	0	0	0	0	0	0
>SD_Shr-41158	5.77331e-05	0	0	0	0	0	0	0	0	0	0	0	0	0	0	0	0	0	0	0	0	0	0	0	0	0	0	0	3.94491e-05	0	0	0	0	0	0	0
>SD_Shr-41255	5.77331e-05	0	0	0	0	0	0	0	0	0	0	0	0	0	0	0	0	0	0	0	0	0	0	0	0	0	0	0	3.94491e-05	0	0	0	0	0	0	0
>SD_Shr-41449	5.77331e-05	0	0	0	0	0	0	0	0	0	0	0	0	0	0	0	0	0	0	0	0	0	0	0	0	0	0	0	3.94491e-05	0	0	0	0	0	0	0
>SD_Shr-41448	0	0	0	0	0	0	0	0	0	0	0	0	0	0	0	0	0	0	0	0	0	5.72866e-05	0	0	0	0	0	0	3.94491e-05	0	0	0	0	0	0	0
>SD_Shr-00046	0	0	0	0	0	0	0	0	0	0	0	0	0	0	9.62456e-05	0	0	0	0	0	0	0	0	0	0	0	0	0	0	0	0	0	0	0	0	0
>SD_Shr-30517	0	0	0	0	0	0	0	0	0	0	0	0	0	0	9.62456e-05	0	0	0	0	0	0	0	0	0	0	0	0	0	0	0	0	0	0	0	0	0
>SD_Shr-31213	0	0	0	0	0	0	0	0	0	0	0	0	0	0	9.62456e-05	0	0	0	0	0	0	0	0	0	0	0	0	0	0	0	0	0	0	0	0	0
>SD_Shr-32698	0	0	0	0	0	0	0	0	0	0	0	0	0	0	9.62456e-05	0	0	0	0	0	0	0	0	0	0	0	0	0	0	0	0	0	0	0	0	0
>SD_Shr-41579	0	0	0	0	0	0	0	0	0	0	0	0	7.23951e-05	0	0	0	0	0	0	0	0	0	0	0	0	0	0	0	0	2.38214e-05	0	0	0	0	0	0
>SD_Shr-41229	0	0	0	0	0	0	0	0	0	0	0	0	0	0	0	5.6612e-05	0	0	0	0	0	0	0	0	0	0	0	0	3.94491e-05	0	0	0	0	0	0	0
>SD_Shr-41010	0	0	0	0	0	0	0	0	0	0	0	0	0	0	0	0	0	0	0	0	0	0	0	0	0	0	0	0	3.94491e-05	0	5.63155e-05	0	0	0	0	0
>SD_Shr-41030	0	0	0	0	0	0	0	0	0	0	0	2.58324e-05	0	0	0	0	0	6.96568e-05	0	0	0	0	0	0	0	0	0	0	0	0	0	0	0	0	0	0
>SD_Shr-41057	0	0	0	0	0	5.13424e-05	0	0	0	0	0	0	0	0	0	0	0	0	0	0	0	0	0	0	0	0	0	0	0	0	0	4.37348e-05	0	0	0	0
>SD_Shr-31909	0	0	0	0	0	0	0	0	0	0	0	0	0	0	0	0	0	0	0	0	0	0	0	0	0	0	0	3.86899e-05	0	0	5.63155e-05	0	0	0	0	0
>SD_Shr-40982	0	0	0	0	0	0	0	0	0	0	0	0	0	0	0	0	0	0	0	0	0	0	0	0	0	0	0	3.86899e-05	0	0	5.63155e-05	0	0	0	0	0
>SD_Shr-10059	0	5.84075e-05	0	0	0	0	0	0	0	0	0	0	0	0	0	0	0	0	0	0	0	0	0	0	0	0	3.64178e-05	0	0	0	0	0	0	0	0	0
>SD_Shr-41290	0	5.84075e-05	0	0	0	0	0	0	0	0	0	0	0	0	0	0	0	0	0	0	0	0	0	0	0	0	3.64178e-05	0	0	0	0	0	0	0	0	0
>SD_Shr-41401	0	5.84075e-05	0	0	0	0	0	0	0	0	0	0	0	0	0	0	0	0	0	0	0	0	0	0	0	0	3.64178e-05	0	0	0	0	0	0	0	0	0
>SD_Shr-41520	0	5.84075e-05	0	0	0	0	0	0	0	0	0	0	0	0	0	0	0	0	0	0	0	0	0	0	0	0	3.64178e-05	0	0	0	0	0	0	0	0	0
>SD_Shr-41559	0	5.84075e-05	0	0	0	0	0	0	0	0	0	0	0	0	0	0	0	0	0	0	0	0	0	0	0	0	3.64178e-05	0	0	0	0	0	0	0	0	0
>SD_Shr-41547	0	0	0	0	0	0	0	0	0	0	0	0	0	0	0	0	0	0	0	0	0	0	7.08612e-05	0	0	0	0	0	0	2.38214e-05	0	0	0	0	0	0
>SD_Shr-41136	5.77331e-05	0	0	0	0	0	0	0	0	0	0	0	0	0	0	0	0	0	0	0	0	0	0	0	0	0	3.64178e-05	0	0	0	0	0	0	0	0	0
>SD_Shr-41313	5.77331e-05	0	0	0	0	0	0	0	0	0	0	0	0	0	0	0	0	0	0	0	0	0	0	0	0	0	3.64178e-05	0	0	0	0	0	0	0	0	0
>SD_Shr-41536	5.77331e-05	0	0	0	0	0	0	0	0	0	0	0	0	0	0	0	0	0	0	0	0	0	0	0	0	0	3.64178e-05	0	0	0	0	0	0	0	0	0
>SD_Shr-30881	0	0	0	0	0	0	0	0	0	0	0	0	0	0	0	0	0	0	0	0	4.59303e-05	0	0	0	0	0	0	0	0	0	0	0	0	4.80998e-05	0	0
>SD_Shr-41163	0	0	0	0	0	0	0	0	0	0	0	0	0	0	0	0	0	0	0	0	0	5.72866e-05	0	0	0	0	3.64178e-05	0	0	0	0	0	0	0	0	0
>SD_Shr-41196	0	0	0	0	0	0	0	0	0	0	0	0	0	0	0	0	0	0	0	0	0	5.72866e-05	0	0	0	0	3.64178e-05	0	0	0	0	0	0	0	0	0
>SD_Shr-41560	0	0	0	0	0	0	0	0	0	0	0	0	0	0	0	0	0	0	0	0	0	5.72866e-05	0	0	0	0	3.64178e-05	0	0	0	0	0	0	0	0	0
>SD_Shr-41511	0	0	0	0	0	0	0	0	0	0	0	0	0	0	0	0	0	6.96568e-05	0	0	0	0	0	0	0	0	0	0	0	2.38214e-05	0	0	0	0	0	0
>SD_Shr-41553	0	0	0	0	0	0	0	0	0	0	0	0	0	0	0	0	0	6.96568e-05	0	0	0	0	0	0	0	0	0	0	0	2.38214e-05	0	0	0	0	0	0
>SD_Shr-41207	0	0	0	0	0	0	0	0	0	0	0	0	0	0	0	0	0	0	0	0	9.18607e-05	0	0	0	0	0	0	0	0	0	0	0	0	0	0	0
>SD_Shr-41326	0	0	0	0	0	0	0	0	0	0	0	0	0	0	0	0	0	0	0	0	9.18607e-05	0	0	0	0	0	0	0	0	0	0	0	0	0	0	0
>SD_Shr-41393	0	0	0	0	0	0	0	0	0	0	0	0	0	0	0	0	0	0	0	0	9.18607e-05	0	0	0	0	0	0	0	0	0	0	0	0	0	0	0
>SD_Shr-41503	0	0	0	0	0	0	0	0	0	0	0	0	0	0	0	0	0	0	0	0	9.18607e-05	0	0	0	0	0	0	0	0	0	0	0	0	0	0	0
>SD_Shr-41332	0	0	0	0	0	0	0	0	0	0	0	0	0	0	0	0	0	0	0	0	0	0	0	0	0	0	0	0	0	0	0	4.37348e-05	0	4.80998e-05	0	0
>SD_Shr-41345	0	0	0	0	0	0	0	0	0	0	0	0	0	0	0	0	0	0	0	0	0	0	0	0	0	0	0	0	0	0	0	4.37348e-05	0	4.80998e-05	0	0
>SD_Shr-41469	0	0	0	0	0	0	0	0	0	0	0	0	0	0	0	0	0	0	0	0	0	0	0	0	0	0	0	0	0	0	0	4.37348e-05	0	4.80998e-05	0	0
>SD_Shr-41507	0	0	0	0	0	0	0	0	0	0	0	0	0	0	0	0	0	0	0	0	0	0	0	0	0	0	0	0	0	0	0	4.37348e-05	0	4.80998e-05	0	0
>SD_Shr-41066	0	0	0	0	0	0	0	6.57718e-05	0	0	0	2.58324e-05	0	0	0	0	0	0	0	0	0	0	0	0	0	0	0	0	0	0	0	0	0	0	0	0
>SD_Shr-41390	0	0	0	0	0	0	0	0	0	0	0	0	0	0	0	0	0	0	0	0	0	0	0	0	0	0	3.64178e-05	0	0	0	0	0	5.48663e-05	0	0	0
>SD_Shr-40766	0	0	0	0	0	0	0	0	0	0	0	0	0	0	0	0	0	0	0	0	0	0	0	0	0	0	0	1.93449e-05	0	2.38214e-05	0	0	0	4.80998e-05	0	0
>SD_Shr-40764	0	0	0	0	0	0	0	0	0	0	0	5.16648e-05	0	0	0	0	0	0	0	0	0	0	0	0	0	0	0	0	3.94491e-05	0	0	0	0	0	0	0
>SD_Shr-41534	0	0	0	0	0	5.13424e-05	0	0	0	0	0	0	0	0	0	0	0	0	0	0	0	0	0	0	0	0	0	0	3.94491e-05	0	0	0	0	0	0	0
>SD_Shr-30028	0	0	0	0	0	0	0	0	0	0	0	0	0	0	0	0	0	0	0	0	0	0	0	0	0	9.07514e-05	0	0	0	0	0	0	0	0	0	0
>SD_Shr-31852	0	0	0	0	0	0	0	0	0	0	0	0	0	0	0	0	0	0	0	0	0	0	0	0	0	9.07514e-05	0	0	0	0	0	0	0	0	0	0
>SD_Shr-32362	0	0	0	0	0	0	0	0	0	0	0	0	0	0	0	0	0	0	0	0	0	0	0	0	0	9.07514e-05	0	0	0	0	0	0	0	0	0	0
>SD_Shr-32425	0	0	0	0	0	0	0	0	0	0	0	0	0	0	0	0	0	0	0	0	0	0	0	0	0	9.07514e-05	0	0	0	0	0	0	0	0	0	0
>SD_Shr-33553	0	0	0	0	0	0	0	0	0	0	0	0	0	0	0	0	0	0	0	0	0	0	0	0	0	9.07514e-05	0	0	0	0	0	0	0	0	0	0
>SD_Shr-34174	0	0	0	0	0	0	0	0	0	0	0	0	0	0	0	0	0	0	0	0	0	0	0	0	0	9.07514e-05	0	0	0	0	0	0	0	0	0	0
>SD_Shr-41466	0	0	0	0	0	0	6.6791e-05	0	0	0	0	0	0	0	0	0	0	0	0	0	0	0	0	0	0	0	0	0	0	2.38214e-05	0	0	0	0	0	0
>SD_Shr-41160	0	0	0	0	0	0	0	0	0	0	0	0	0	0	0	0	0	0	0	0	0	0	7.08612e-05	0	0	0	0	1.93449e-05	0	0	0	0	0	0	0	0
>SD_Shr-00055	0	0	0	0	0	0	0	0	0	0	0	0	0	0	0	0	8.87304e-05	0	0	0	0	0	0	0	0	0	0	0	0	0	0	0	0	0	0	0
>SD_Shr-30793	0	0	0	0	0	0	0	0	0	0	0	0	0	0	0	0	8.87304e-05	0	0	0	0	0	0	0	0	0	0	0	0	0	0	0	0	0	0	0
>SD_Shr-32145	0	0	0	0	0	0	0	0	0	0	0	0	0	0	0	0	8.87304e-05	0	0	0	0	0	0	0	0	0	0	0	0	0	0	0	0	0	0	0
>SD_Shr-32742	0	0	0	0	0	0	0	0	0	0	0	0	0	0	0	0	8.87304e-05	0	0	0	0	0	0	0	0	0	0	0	0	0	0	0	0	0	0	0
>SD_Shr-33266	0	0	0	0	0	0	0	0	0	0	0	0	0	0	0	0	8.87304e-05	0	0	0	0	0	0	0	0	0	0	0	0	0	0	0	0	0	0	0
>SD_Shr-33451	0	0	0	0	0	0	0	0	0	0	0	0	0	0	0	0	8.87304e-05	0	0	0	0	0	0	0	0	0	0	0	0	0	0	0	0	0	0	0
>SD_Shr-41161	0	0	0	0	0	0	0	0	0	0	0	0	0	0	0	0	0	0	0	0	0	0	0	0	6.8728e-05	0	0	1.93449e-05	0	0	0	0	0	0	0	0
>SD_Shr-41085	0	0	0	0	0	5.13424e-05	0	0	0	0	0	0	0	0	0	0	0	0	0	0	0	0	0	0	0	0	3.64178e-05	0	0	0	0	0	0	0	0	0
>SD_Shr-41213	0	0	0	0	0	5.13424e-05	0	0	0	0	0	0	0	0	0	0	0	0	0	0	0	0	0	0	0	0	3.64178e-05	0	0	0	0	0	0	0	0	0
>SD_Shr-41373	0	0	0	0	0	5.13424e-05	0	0	0	0	0	0	0	0	0	0	0	0	0	0	0	0	0	0	0	0	3.64178e-05	0	0	0	0	0	0	0	0	0
>SD_Shr-41450	0	0	0	0	0	5.13424e-05	0	0	0	0	0	0	0	0	0	0	0	0	0	0	0	0	0	0	0	0	3.64178e-05	0	0	0	0	0	0	0	0	0
>SD_Shr-41477	0	0	0	0	0	5.13424e-05	0	0	0	0	0	0	0	0	0	0	0	0	0	0	0	0	0	0	0	0	3.64178e-05	0	0	0	0	0	0	0	0	0
>SD_Shr-41551	0	0	0	0	0	5.13424e-05	0	0	0	0	0	0	0	0	0	0	0	0	0	0	0	0	0	0	0	0	3.64178e-05	0	0	0	0	0	0	0	0	0
>SD_Shr-34076	0	0	0	0	0	0	0	0	0	0	0	0	0	0	0	0	0	0	0	0	0	0	0	0	0	0	0	0	0	0	0	8.74695e-05	0	0	0	0
>SD_Shr-41116	0	0	0	0	0	0	0	0	0	0	0	0	0	0	0	0	0	0	0	0	0	0	0	0	0	0	0	0	0	0	0	8.74695e-05	0	0	0	0
>SD_Shr-41171	0	0	0	0	0	0	0	0	0	0	0	0	0	0	0	0	0	0	0	0	0	0	0	0	0	0	0	0	0	0	0	8.74695e-05	0	0	0	0
>SD_Shr-41200	0	0	0	0	0	0	0	0	0	0	0	0	0	0	0	0	0	0	0	0	0	0	0	0	0	0	0	0	0	0	0	8.74695e-05	0	0	0	0
>SD_Shr-41217	0	0	0	0	0	0	0	0	0	0	0	0	0	0	0	0	0	0	0	0	0	0	0	0	0	0	0	0	0	0	0	8.74695e-05	0	0	0	0
>SD_Shr-30702	0	0	0	0	0	0	0	0	0	0	0	0	0	0	0	0	0	0	0	0	0	0	0	0	0	0	0	0	0	0	0	0	0	0	8.72592e-05	0
>SD_Shr-33118	0	0	0	0	0	0	0	0	0	0	0	0	0	0	0	0	0	0	0	0	0	0	0	0	0	0	0	0	0	0	0	0	0	0	8.72592e-05	0
>SD_Shr-33245	0	0	0	0	0	0	0	0	0	0	0	0	0	0	0	0	0	0	0	0	0	0	0	0	0	0	0	0	0	0	0	0	0	0	8.72592e-05	0
>SD_Shr-34320	0	0	0	0	0	0	0	0	0	0	0	0	0	0	0	0	0	0	0	0	0	0	0	0	0	0	0	0	0	0	0	0	0	0	8.72592e-05	0
>SD_Shr-41140	0	0	0	0	0	0	6.6791e-05	0	0	0	0	0	0	0	0	0	0	0	0	0	0	0	0	0	0	0	0	1.93449e-05	0	0	0	0	0	0	0	0
>SD_Shr-41596	0	0	0	0	0	0	6.6791e-05	0	0	0	0	0	0	0	0	0	0	0	0	0	0	0	0	0	0	0	0	1.93449e-05	0	0	0	0	0	0	0	0
>SD_Shr-41311	0	5.84075e-05	0	0	0	0	0	0	0	0	0	2.58324e-05	0	0	0	0	0	0	0	0	0	0	0	0	0	0	0	0	0	0	0	0	0	0	0	0
>SD_Shr-41405	0	5.84075e-05	0	0	0	0	0	0	0	0	0	2.58324e-05	0	0	0	0	0	0	0	0	0	0	0	0	0	0	0	0	0	0	0	0	0	0	0	0
>SD_Shr-41409	0	5.84075e-05	0	0	0	0	0	0	0	0	0	2.58324e-05	0	0	0	0	0	0	0	0	0	0	0	0	0	0	0	0	0	0	0	0	0	0	0	0
>SD_Shr-41552	0	5.84075e-05	0	0	0	0	0	0	0	0	0	2.58324e-05	0	0	0	0	0	0	0	0	0	0	0	0	0	0	0	0	0	0	0	0	0	0	0	0
>SD_Shr-41597	0	5.84075e-05	0	0	0	0	0	0	0	0	0	2.58324e-05	0	0	0	0	0	0	0	0	0	0	0	0	0	0	0	0	0	0	0	0	0	0	0	0
>SD_Shr-41285	5.77331e-05	0	0	0	0	0	0	0	0	0	0	2.58324e-05	0	0	0	0	0	0	0	0	0	0	0	0	0	0	0	0	0	0	0	0	0	0	0	0
>SD_Shr-41506	5.77331e-05	0	0	0	0	0	0	0	0	0	0	2.58324e-05	0	0	0	0	0	0	0	0	0	0	0	0	0	0	0	0	0	0	0	0	0	0	0	0
>SD_Shr-41015	0	0	0	0	0	0	0	0	0	0	0	0	0	0	0	0	0	0	0	0	0	0	0	0	0	0	0	0	3.94491e-05	0	0	4.37348e-05	0	0	0	0
>SD_Shr-41397	0	0	0	0	0	0	0	0	0	0	0	2.58324e-05	0	0	0	0	0	0	0	0	0	5.72866e-05	0	0	0	0	0	0	0	0	0	0	0	0	0	0
>SD_Shr-41598	0	0	0	0	0	0	0	0	0	0	0	2.58324e-05	0	0	0	5.6612e-05	0	0	0	0	0	0	0	0	0	0	0	0	0	0	0	0	0	0	0	0
>SD_Shr-41525	0	0	0	0	0	0	0	0	0	0	0	0	0	0	0	0	0	0	0	0	4.59303e-05	0	0	0	0	0	3.64178e-05	0	0	0	0	0	0	0	0	0
>SD_Shr-33440	0	5.84075e-05	0	0	0	0	0	0	0	0	0	0	0	0	0	0	0	0	0	0	0	0	0	0	0	0	0	0	0	2.38214e-05	0	0	0	0	0	0
>SD_Shr-41101	0	5.84075e-05	0	0	0	0	0	0	0	0	0	0	0	0	0	0	0	0	0	0	0	0	0	0	0	0	0	0	0	2.38214e-05	0	0	0	0	0	0
>SD_Shr-41218	0	5.84075e-05	0	0	0	0	0	0	0	0	0	0	0	0	0	0	0	0	0	0	0	0	0	0	0	0	0	0	0	2.38214e-05	0	0	0	0	0	0
>SD_Shr-30796	5.77331e-05	0	0	0	0	0	0	0	0	0	0	0	0	0	0	0	0	0	0	0	0	0	0	0	0	0	0	0	0	2.38214e-05	0	0	0	0	0	0
>SD_Shr-41376	5.77331e-05	0	0	0	0	0	0	0	0	0	0	0	0	0	0	0	0	0	0	0	0	0	0	0	0	0	0	0	0	2.38214e-05	0	0	0	0	0	0
>SD_Shr-41454	0	0	0	0	0	0	0	0	0	0	0	0	0	0	0	0	0	0	0	0	0	5.72866e-05	0	0	0	0	0	0	0	2.38214e-05	0	0	0	0	0	0
>SD_Shr-30308	0	0	0	0	0	0	0	0	0	0	0	0	0	0	0	0	0	0	0	0	0	0	0	8.10826e-05	0	0	0	0	0	0	0	0	0	0	0	0
>SD_Shr-33289	0	0	0	0	0	0	0	0	0	0	0	0	0	0	0	0	0	0	0	0	0	0	0	8.10826e-05	0	0	0	0	0	0	0	0	0	0	0	0
>SD_Shr-33446	0	0	0	0	0	0	0	0	0	0	0	0	0	0	0	0	0	0	0	0	0	0	0	8.10826e-05	0	0	0	0	0	0	0	0	0	0	0	0
>SD_Shr-41289	0	0	0	0	0	0	0	0	0	0	0	2.58324e-05	0	0	0	0	0	0	0	0	0	0	0	0	0	0	0	0	0	0	0	0	5.48663e-05	0	0	0
>SD_Shr-41295	0	0	0	0	0	0	0	0	0	0	0	0	0	0	0	0	0	0	0	0	0	0	0	0	0	0	3.64178e-05	0	0	0	0	4.37348e-05	0	0	0	0
>SD_Shr-41592	0	0	0	0	0	0	0	0	0	0	0	0	0	0	0	0	0	0	0	0	0	0	0	0	0	0	3.64178e-05	0	0	0	0	4.37348e-05	0	0	0	0
>SD_Shr-10082	0	0	0	0	0	0	0	0	0	0	0	0	0	0	0	0	0	0	0	0	0	0	0	0	0	0	0	0	0	2.38214e-05	5.63155e-05	0	0	0	0	0
>SD_Shr-30265	0	0	0	0	0	0	0	0	0	0	0	0	0	0	0	0	0	0	0	0	0	0	0	0	0	0	0	0	0	2.38214e-05	5.63155e-05	0	0	0	0	0
>SD_Shr-41036	0	0	0	0	0	0	0	0	0	0	0	0	0	0	0	0	0	0	0	0	0	0	0	0	0	0	0	0	0	2.38214e-05	5.63155e-05	0	0	0	0	0
>SD_Shr-41495	0	0	0	0	0	0	0	0	0	0	0	0	0	0	0	0	0	0	0	0	0	0	0	0	0	0	0	0	7.88982e-05	0	0	0	0	0	0	0
>SD_Shr-41028	0	0	0	0	0	0	0	0	0	0	0	0	0	0	0	0	0	0	0	0	0	0	0	0	0	0	0	0	0	2.38214e-05	0	0	5.48663e-05	0	0	0
>SD_Shr-41578	0	0	0	0	0	0	0	0	0	0	0	0	0	0	0	0	0	0	0	0	0	0	0	0	0	0	0	0	0	2.38214e-05	0	0	5.48663e-05	0	0	0
>SD_Shr-41069	0	0	0	0	0	5.13424e-05	0	0	0	0	0	2.58324e-05	0	0	0	0	0	0	0	0	0	0	0	0	0	0	0	0	0	0	0	0	0	0	0	0
>SD_Shr-41382	0	0	0	0	0	5.13424e-05	0	0	0	0	0	2.58324e-05	0	0	0	0	0	0	0	0	0	0	0	0	0	0	0	0	0	0	0	0	0	0	0	0
>SD_Shr-41093	5.77331e-05	0	0	0	0	0	0	0	0	0	0	0	0	0	0	0	0	0	0	0	0	0	0	0	0	0	0	1.93449e-05	0	0	0	0	0	0	0	0
>SD_Shr-41145	0	0	0	0	0	0	0	0	0	0	0	0	0	0	0	0	0	0	0	0	0	0	0	0	0	0	3.64178e-05	0	3.94491e-05	0	0	0	0	0	0	0
>SD_Shr-10024	0	0	0	0	7.56368e-05	0	0	0	0	0	0	0	0	0	0	0	0	0	0	0	0	0	0	0	0	0	0	0	0	0	0	0	0	0	0	0
>SD_Shr-10090	0	0	0	0	7.56368e-05	0	0	0	0	0	0	0	0	0	0	0	0	0	0	0	0	0	0	0	0	0	0	0	0	0	0	0	0	0	0	0
>SD_Shr-30038	0	0	0	0	7.56368e-05	0	0	0	0	0	0	0	0	0	0	0	0	0	0	0	0	0	0	0	0	0	0	0	0	0	0	0	0	0	0	0
>SD_Shr-30086	0	0	0	0	7.56368e-05	0	0	0	0	0	0	0	0	0	0	0	0	0	0	0	0	0	0	0	0	0	0	0	0	0	0	0	0	0	0	0
>SD_Shr-30246	0	0	0	0	7.56368e-05	0	0	0	0	0	0	0	0	0	0	0	0	0	0	0	0	0	0	0	0	0	0	0	0	0	0	0	0	0	0	0
[truncated: 196 more rows]
